# Supplementary material for: Life cycle inventory and assessment data for quantifying the environmental impacts of a wide range of food products belonging to the same food category: A case study of 80 pizzas representatives of the French retail market
Source: Data Brief. 2022 Feb 13;41:107950. doi: 10.1016/j.dib.2022.107950 (PMC8866676; doi:10.1016/j.dib.2022.107950)
Supplement: Supplementary file 1 [file mmc1.zip]

Archive with 11 entries (11 files):
- dataset_pizzas_LCI distribution.xlsx
- dataset_pizzas_LCI ingredients.xlsx
- dataset_pizzas_LCI manufacturing.xlsx
- dataset_pizzas_LCI other ingredients.xlsx
- dataset_pizzas_LCI packaging.xlsx
- dataset_pizzas_LCI recipes.xlsx
- dataset_pizzas_LCI transports.xlsx
- dataset_pizzas_LCI use.xlsx
- dataset_pizzas_LCIA.xlsx
- dataset_pizzas_nutritional data.xlsx
- dataset_pizzas_single score.xlsx
