# Supplementary material for: Life cycle inventory and assessment data for quantifying the environmental impacts of a wide range of food products belonging to the same food category: A case study of 80 pizzas representatives of the French retail market
Source: Data Brief. 2022 Feb 13;41:107950. doi: 10.1016/j.dib.2022.107950 (PMC8866676; doi:10.1016/j.dib.2022.107950)
Supplement: Supplementary file 1 [file mmc1.zip › dataset_pizzas_LCI distribution.xlsx]

## Sheet: LCI Distribution
Fresh pizzas							Database	Name in database
Wholesales	Electricity	0.000567	kWh			Electricity	Ecoinvent 3	Electricity, medium voltage {FR}|market for| Cut-off, S
	Material waste	0.0124	kg			Material waste	Ecoinvent 3	Biowaste {ROW}|market for| Cut-off, S
						Heat	Ecoinvent 3	Heat, central or small-scale, natural gas {Europe without Switzerland}|heat production, natural gas| Cut-off, S
Supermarket	Electricity	0.937	kWh			Cooling liquid leak	Ecoinvent 3	Refrigerant R134a {RER}|production|Cut-off
	Electricity	0.0489	kWh
	Heat	0.0283	kWh
	Cooling liquid leak	0.000132	kWh
Frozen pizzas
Wholesales	Electricity	0.00224	kWh
	Material waste	0.0124	kg
Supermarket	Electricity	0.615	kWh
	Electricity	0.121	kWh
	Heat	0.0692	kWh
	Cooling liquid leak	4.74e-05	kWh
