# Supplementary material for: Life cycle inventory and assessment data for quantifying the environmental impacts of a wide range of food products belonging to the same food category: A case study of 80 pizzas representatives of the French retail market
Source: Data Brief. 2022 Feb 13;41:107950. doi: 10.1016/j.dib.2022.107950 (PMC8866676; doi:10.1016/j.dib.2022.107950)
Supplement: Supplementary file 1 [file mmc1.zip › dataset_pizzas_LCI ingredients.xlsx]

## Sheet: LCI ingredients
Item	Database	Name in database
Fruits and vegetables
Artichoke	AGRIBALYSE 3.0	Artichoke, consumption mix/FR U
Carrot	AGRIBALYSE 3.0	Carrot, consumption mix/FR U
Eggplant	AGRIBALYSE 3.0	Eggplant, consumption mix/FR U
Mushroom	AGRIBALYSE 3.0	Bio Intelligence Service, 2008. Analyses de cycle de vie de produits vendus pré-emballés, à la coupe et en vrac. Etude de cas: Champignons.
Onion	AGRIBALYSE 3.0	Onions, consumption mix/FR U
Peeled tomato	AGRIBALYSE 3.0	Processed tomatoes, consumption mix
Pepper	AGRIBALYSE 3.0	Pepper, green, consumption mix/FR U
Spinach	AGRIBALYSE 3.0	Spinach, consumption mix/FR U
Tomato sauce (with meat)	AGRIBALYSE 3.0	Tomato sauce, with meat pr Bolognese sauce, prepacked, at plant/FR U
Tomato sauce	AGRIBALYSE 3.0	Tomato sauce, with vegetables, prepacked, at plant/FR U
Zucchini	AGRIBALYSE 3.0	Zucchini, consumption mix/FR U
Meats
Beef	AGRIBALYSE 3.0	Ground beef, fresh, for processing/FR U
Chicken	AGRIBALYSE 3.0	Meat without bone, chicken, for processing/FR U
Chorizo	AGRIBALYSE 3.0	Dry sausages, case ready, at plant/FR U
Ham	AGRIBALYSE 3.0	Cooked ham, case study, at plant/FR U
Lardoons	AGRIBALYSE 3.1	Lean pork, raw, at plant/FR U
Turkey	AGRIBALYSE 3.0	Meat without bone, chicken, for processing/FR U
Fishs
Salmon	AGRIBALYSE 3.0	Salmon, consumption mix/FR U
Tuna	AGRIBALYSE 3.0	Tuna, consumption mix/FR U
Daires (other than cheeses)
Fresh cream	AGRIBALYSE 3.0	Fresh cream cheese, at plant/FR U
Yogurt	AGRIBALYSE 3.0	Yogurt, fermented milk or dairy specialty, plain, at plant/FR U
Others
Aromatic herbs	AGRIBALYSE 3.0	Provence herbs, dried, consumption mix/FR U
Basil	AGRIBALYSE 3.0	Basil, fresh, consumption mix/FR U
Garlic	AGRIBALYSE 3.0	Garlic, consumption mix/FR U
Olive	AGRIBALYSE 3.0	Olives, consumption mix/FR U
Olive oil	AGRIBALYSE 3.0	Olive oil at plant/FR U
Oregano	AGRIBALYSE 3.0	Oregano, dried, consumption mix
Palm oil	AGRIBALYSE 3.0	Palm oil, consumption mix/FR U
Pesto sauce	AGRIBALYSE 3.0	Sauce, pesto, prepacked, at plant/FR U
Rapeseed oil	AGRIBALYSE 3.0	Rapeseed oil, at plant/FR U
Spices	AGRIBALYSE 3.0	Curry, consumption mix/FR U
Sunflower oil	AGRIBALYSE 3.0	Sunflower oil, at plant/FR U
