# Supplementary material for: Life cycle inventory and assessment data for quantifying the environmental impacts of a wide range of food products belonging to the same food category: A case study of 80 pizzas representatives of the French retail market
Source: Data Brief. 2022 Feb 13;41:107950. doi: 10.1016/j.dib.2022.107950 (PMC8866676; doi:10.1016/j.dib.2022.107950)
Supplement: Supplementary file 1 [file mmc1.zip › dataset_pizzas_LCI manufacturing.xlsx]

## Sheet: LCI Manufacturing
		Mass of ingredients to process (kg)	Energy consumption for processing each ingredient (kWh)	Energy consumption (MJ)	Water consumption (kg)	Waste water (kg)	Food waste (kg)			Steps	Consumption for processing 1kg of ingredients	Unit	Database	Name in database
Pizza 1	Cooking pizza (electrical)	1	0.0438							Dough processing	0.0432	kWh	Ecoinvent 3	Electricity, medium voltage {FR}|market for|Cut off, S
	Cutting: Meat/Cheese in cubes	0.255	0.001122							Vegetable cleaning	0.3636	kg	Ecoinvent 3	Tap water {Europe without Switzerland}|market for|Cut-off, S
	Dough processing	0.462	0.0199584								0.3636	kg	Ecoinvent 3	Wastewater {Europe without Switzerland}|market for|Cut-off, S
	Packaging	1	0.00644								0.00668	kWh	Ecoinvent 3	Electricity, medium voltage {FR}|market for| Cut off, S
	Topping: Cheese	0.063	0.0016506							Cutting: Meat/Cheese in cubes	0.0044	kWh	Ecoinvent 3	Electricity, medium voltage {FR}|market for| Cut off, S
	Topping: Meat	0.192	0.0050304							Cutting and disposing: Meat/Cheese in slices	0.064	kWh	Ecoinvent 3	Electricity, medium voltage {FR}|market for| Cut off, S
	Topping: Sauce	0.333	0.0049617							Cutting : Vegetables	0.000452	kWh	Ecoinvent 3	Electricity, medium voltage {FR}|market for| Cut off, S
	Food waste	0					0			Cooking: Meat	0.00267	kWh	Ecoinvent 3	Electricity, medium voltage {FR}|market for| Cut off, S
										Cooking: Vegetables	0.34	kWh	Ecoinvent 3	Electricity, medium voltage {FR}|market for| Cut off, S
										Cooking pizza (electrical)	0.0438	kWh	Ecoinvent 3	Heat, district or industrial, other than natural gas {FR}|Heat and power co-generation, wood chips|Cut off, S
Pizza 2	Cooking pizza (electrical)	1	0.0438							Cooking pizza (wood fire)	30.55	MJ	Ecoinvent 3	Electricity, medium voltage {FR}|market for| Cut off, S
	Cutting: Meat/Cheese in cubes	0.184	0.0008096								0.015	kWh	Ecoinvent 3	Electricity, medium voltage {FR}|market for| Cut off, S
	Dough processing	0.578	0.0249696							Topping: Sauce	0.0149	kWh	Ecoinvent 3	Electricity, medium voltage {FR}|market for| Cut off, S
	Packaging	1	0.00644							Topping : Cheese	0.0262	kWh	Ecoinvent 3	Electricity, medium voltage {FR}|market for| Cut off, S
	Topping: Cheese	0.0803	0.00210386							Topping : Meat	0.0262	kWh	Ecoinvent 3	Electricity, medium voltage {FR}|market for| Cut off, S
	Topping: Meat	0.104	0.0027248							Topping: Vegetables	0.0262	kWh	Ecoinvent 3	Electricity, medium voltage {FR}|market for| Cut off, S
	Topping: Sauce	0.288	0.0042912							Topping: Other ingredients	0.00689	kWh	Ecoinvent 3	Electricity, medium voltage {FR}|market for| Cut off, S
	Food waste	0					0			Freezing	3.45	MJ	Ecoinvent 3	Electricity, medium voltage {FR}|market for| Cut off, S
										Packaging	0.00644	kWh	Ecoinvent 3	Electricity, medium voltage {FR}|market for| Cut off, S
Pizza 3	Cleaning vegetable	0.137			0.0498132
		0.137				0.0498132
		0.137	0.00091516
	Cooking pizza (electrical)	1	0.0438
	Cooking: Vegetable	0.104	0.03536
	Cutting : Vegetable	0.175	7.91e-05
	Cutting: Meat/Cheese in cubes	0.397	0.0017468
	Dough processing	0.399	0.0172368
	Packaging	1	0.00644
	Topping : Cheese	0.124	0.0032488
	Topping : Meat	0.124	0.0032488
	Topping: Other ingredients	0.0026	1.7914e-05
	Topping: Sauce	0.219	0.0032631
	Topping: Vegetable	0.137	0.0035894
	Food waste	0.0358					0.0358
	Cleaning vegetable	0.0026			0.00094536
		0.0026				0.00094536
		0.0026	1.7368e-05
Pizza 4	Cooking pizza (electrical)	1	0.0438
	Cutting: Meat/Cheese in cubes	0.384	0.0016896
	Cutting: Vegetable	0.0415	1.8758e-05
	Dough processing	0.399	0.0172368
	Packaging	1	0.00644
	Topping: Cheese	0.182	0.0047684
	Topping: Meat	0.202	0.0052924
	Topping: Other ingredients	0.0026	1.7914e-05
	Topping: Sauce	0.238	0.0035462
	Topping: Vegetable	0.026	0.0006812
	Food waste	0.0129					0.0129
Pizza 5	Cooking pizza (electrical)	1	0.0438
	Cutting: Meat/Cheese in cubes	0.163	0.0007172
	Dough processing	0.578	0.0249696
	Packaging	1	0.00644
	Topping: Cheese	0.0827	0.00216674
	Topping: Meat	0.0803	0.00210386
	Topping: Sauce	0.309	0.0046041
	Food waste	0					0
Pizza 6	Cooking pizza (electrical)	1	0.0438
	Cutting: Meat/Cheese in cubes	0.303	0.0013332
	Dough processing	0.493	0.0212976
	Packaging	1	0.00644
	Topping: Cheese	0.103	0.0026986
	Topping: Meat	0.2	0.00524
	Topping: Sauce	0.253	0.0037697
	Food waste	0					0
Pizza 7	Cooking pizza (electrical)	1	0.0438
	Cutting: Meat/Cheese cubes	0.189	0.0008316
	Cutting: Vegetable	0.0105	4.746e-06
	Dough processing	0.578	0.0249696
	Packaging	1	0.00644
	Topping: Cheese	0.0851	0.00222962
	Topping: Meat	0.104	0.0027248
	Topping: Other ingredients	0.0105	7.2345e-05
	Topping: Sauce	0.273	0.0040677
	Food waste	0					0
Pizza 8	Cleaning vegetable	0.0731			0.0265792
		0.0731				0.0265792
		0.0731	0.000488308
	Cooking pizza (electrical)	1	0.0438
	Cooking vegetable	0.067	0.02278
	Cutting: Meat/Cheese cubes	0.353	0.0015532
	Cutting: Vegetable	0.0887	4.00924e-05
	Dough processing	0.441	0.0190512
	Packaging	1	0.00644
	Topping: Cheese	0.231	0.0060522
	Topping: Meat	0.122	0.0031964
	Topping: Sauce	0.183	0.0027267
	Topping: Vegetable	0.0731	0.00191522
	Food waste	0.0157					0.0157
Pizza 9	Cooking pizza (electrical)	1	0.0438
	Cutting: Meat/Cheese cubes	0.415	0.001826
	Dough processing	0.501	0.0216432
	Packaging	1	0.00644
	Topping: Cheese	0.267	0.0069954
	Topping: Meat	0.148	0.0038776
	Topping: Sauce	0.134	0.0019966
	Food waste	0					0
Pizza 10	Cooking pizza (electrical)	1	0.0438
	Cutting Meat/Cheese in cubes	0.261	0.0011484
	Dough processing	0.513	0.0221616
	Freezing	1		3.45
	Packaging	1	0.00644
	Topping: Cheese	0.15	0.00393
	Topping: Meat	0.111	0.0029082
	Topping: Sauce	0.232	0.0034568
	Food waste	0					0
Pizza 11	Cleaning vegetable	0.0958			0.0348329
		0.0958				0.0348329
		0.0958	0.000639944
	Cooking pizza (electrical)	1	0.0438
	Cooking vegetable	0.0958	0.032572
	Cutting: Meat/Cheese in cubes	0.282	0.0012408
	Cutting: Vegetable	0.115	5.198e-05
	Dough processing	0.443	0.0191376
	Freezing	1		3.45
	Packaging	1	0.00644
	Topping: Cheese	0.163	0.0042706
	Topping: Meat	0.118	0.0030916
	Topping: Sauce	0.186	0.0027714
	Topping: Vegetable	0.0958	0.00250996
	Food waste	0.019					0.019
Pizza 12	Cleaning vegetable	0.148			0.0538128
		0.148				0.0538128
		0.148	0.00098864
	Cooking pizza (wood fire)	1		30.55
		1	0.015
	Cooking vegetable	0.119	0.04046
	Cutting: Meat/Cheese in cubes	0.24	0.001056
	Cutting: Vegetable	0.19	8.588e-05
	Dough processing	0.412	0.0177984
	Freezing	1		3.45
	Packaging	1	0.00644
	Topping: Cheese	0.122	0.0031964
	Topping: Meat	0.119	0.0031178
	Topping: Other ingredients	0.00237	1.63293e-05
	Topping: Sauce	0.202	0.0030098
	Topping: Vegetable	0.148	0.0038776
	Food waste	0.0388					0.0388
Pizza 13	Cleaning vegetable	0.163			0.0592668
		0.163				0.0592668
		0.163	0.00108884
	Cooking pizza (electrical)	1	0.0438
	Cooking vegetable	0.133	0.04522
	Cutting: Meat/Cheese in cubes	0.18	0.000792
	Cutting: Vegetable	0.204	9.2208e-05
	Dough processing	0.416	0.0179712
	Freezing	1		3.45
	Packaging	1	0.00644
	Topping: Cheese	0.0837	0.00219294
	Topping: Meat	0.0961	0.00251782
	Topping: Sauce	0.126	0.0018774
	Topping: Vegetable	0.163	0.0042706
	Food waste	0.0411					0.0411
Pizza 14	Cleaning vegetable	0.0824			0.0299606
		0.0824				0.0299606
		0.0824	0.000550432
	Cooking pizza (wood fire)	1		30.55
		1	0.015
	Cooking vegetable	0.059	0.02006
	Cutting: Meat/Cheese in cubes	0.259	0.0011396
	Cutting: Vegetable	0.106	4.7912e-05
	Dough processing	0.45	0.01944
	Freezing	1		3.45
	Packaging	1	0.00644
	Topping: Cheese	0.177	0.0046374
	Topping: Meat	0.0823	0.00215626
	Topping: Sauce	0.213	0.0031737
	Topping: Vegetable	0.0823	0.00215626
	Food waste	0.0233					0.0233
Pizza 15	Cleaning vegetable	0.141			0.0512676
		0.141				0.0512676
		0.141	0.00094188
	Cooking pizza (electrical)	1	0.0438
	Cooking vegetable	0.108	0.03672
	Cutting: Meat/Cheese in cubes	0.174	0.0007656
	Cutting: Vegetable	0.179	8.0908e-05
	Dough processing	0.453	0.0195696
	Freezing	1		3.45
	Packaging	1	0.00644
	Topping: Cheese	0.083	0.0021746
	Topping: Meat	0.0913	0.00239206
	Topping: Sauce	0.238	0.0035462
	Topping: Vegetable	0.141	0.0036942
	Food waste	0.0379					0.0379
Pizza 16	Cutting: Meat/Cheese in cubes	0.262	0.0011528
	Dough processing	0.591	0.0255312
	Freezing	1		3.45
	Packaging	1	0.00644
	Topping: Cheese	0.135	0.003537
	Topping: Meat	0.127	0.0033274
	Topping: Sauce	0.161	0.0023989
	Food waste	0					0
Pizza 17	Cooking pizza (electrical)	1	0.0438
	Cutting: Meat/Cheese in cubes	0.277	0.0012188
	Cutting: Vegetable	0.072	3.2544e-05
	Dough processing	0.473	0.0204336
	Freezing	1		3.45
	Packaging	1	0.00644
	Topping: Cheese	0.152	0.0039824
	Topping: Meat	0.125	0.003275
	Topping: Sauce	0.184	0.0027416
	Topping: Vegetable	0.072	0.0018864
	Food waste	0					0
Pizza 18	Cleaning vegetable	0.0229			0.00832644
		0.0229				0.00832644
		0.0229	0.000152972
	Cooking pizza (fire wood)	1		30.55
		1	0.015
	Cutting: Meat/Cheese in cubes	0.288	0.0012672
	Cutting: Vegetable	0.063	2.8476e-05
	Dough processing	0.433	0.0187056
	Freezing	1		3.45
	Packaging	1	0.00644
	Topping: Cheese	0.143	0.0037466
	Topping: Meat	0.143	0.0037466
	Topping: Sauce	0.201	0.0029949
	Topping: Vegetable	0.0516	0.00135192
	Food waste	0.0114					0.0114
Pizza 19	Cleaning vegetable	0.0529			0.0192344
		0.0529				0.0192344
		0.0529	0.000353372
	Cooking pizza (electrical)	1	0.0438
	Cutting: Meat/Cheese in cubes	0.364	0.0016016
	Cutting: Vegetable	0.0781	3.53012e-05
	Dough processing	0.389	0.0168048
	Packaging	1	0.00644
	Topping: Cheese	0.198	0.0051876
	Topping: Meat	0.0165	0.0004323
	Topping: Sauce	0.245	0.0036505
	Topping: Vegetable	0.0529	0.00138598
	Food waste	0.0252					0.0252
Pizza 20	Cleaning vegetable	0.0391			0.0142168
		0.0391				0.0142168
		0.0391	0.000261188
	Cooking pizza (electrical)	1	0.0438
	Cutting Meat/Cheese in cubes	0.319	0.0014036
	Cutting: Vegetable	0.0577	2.60804e-05
	Dough processing	0.399	0.0172368
	Packaging	1	0.00644
	Topping: Cheese	0.163	0.0042706
	Topping: Meat	0.156	0.0040872
	Topping: Sauce	0.293	0.0043657
	Topping: Vegetable	0.0391	0.00102442
	Food waste	0.0186					0.0186
Pizza 21	Cleaning vegetable	0.0563			0.0204707
		0.0563				0.0204707
		0.0563	0.000376084
	Cooking vegetable	0.0563	0.019142
	Cutting: Meat/Cheese in cubes	0.228	0.0010032
	Cutting: Vegetable	0.0675	3.051e-05
	Dough processing	0.566	0.0244512
	Freezing	1		3.45
	Packaging	1	0.00644
	Topping: Cheese	0.128	0.0033536
	Topping: Meat	0.101	0.0026462
	Topping: Sauce	0.155	0.0023095
	Topping: Vegetable	0.0565	0.0014803
	Food waste	0.0112					0.0112
Pizza 22	Cleaning vegetable	0.107			0.0389052
		0.107				0.0389052
		0.107	0.00071476
	Cooking pizza (electrical)	1	0.0438
	Cooking vegetable	0.0835	0.02839
	Cutting Meat/Cheese in cubes	0.263	0.0011572
	Cutting: Vegetable	0.135	6.102e-05
	Dough processing	0.474	0.0204768
	Freezing	1		3.45
	Packaging	1	0.00644
	Topping: Cheese	0.155	0.004061
	Topping: Meat	0.108	0.0028296
	Topping: Sauce	0.163	0.0024287
	Topping: Vegetable	0.107	0.0028034
	Food waste	0.0281					0.0281
Pizza 23	Cooking pizza (electrical)	1	0.0438
	Cutting Meat/Cheese in cubes	0.21	0.000924
	Dough processing	0.578	0.0249696
	Packaging	1	0.00644
	Topping: Cheese	0.107	0.0028034
	Topping: Meat	0.0987	0.00258594
	Topping: Sauce	0.263	0.0039187
	Food waste	0					0
Pizza 24	Cooking pizza (electrical)	1	0.0438
	Cutting: Meat/Cheese in cubes	0.301	0.0013244
	Dough processing	0.493	0.0212976
	Packaging	1	0.00644
	Topping: Cheese	0.301	0.0078862
	Topping: Sauce	0.256	0.0038144
	Food waste	0					0
Pizza 25	Cutting: Meat/Cheese in cubes	0.283	0.0012452
	Dough processing	0.591	0.0255312
	Freezing	1		3.45
	Packaging	1	0.00644
	Topping: Cheese	0.283	0.0074146
	Topping: Sauce	0.133	0.0019817
	Food waste	0					0
Pizza 26	Cleaning Vegetable	0.035			0.012726
		0.035				0.012726
		0.035	0.0002338
	Cooking pizza (electrical)	1	0.0438
	Cooking: Meat	0.108	0.00028836
	Cooking: Vegetable	0.035	0.0119
	Cutting: Meat/Cheese in cubes	0.236	0.0010384
	Cutting: Vegetable	0.042	1.8984e-05
	Dough processing	0.423	0.0182736
	Freezing	1		3.45
	Packaging	1	0.00644
	Topping: Cheese	0.128	0.0033536
	Topping: Meat	0.108	0.0028296
	Topping: Sauce	0.228	0.0033972
	Topping: Vegetable	0.035	0.000917
	Food waste	0.00696					0.00696
Pizza 27	Cooking pizza (wood fire)	1		30.55
		1	0.015
	Cutting: Meat/Cheese in cubes	0.293	0.0012892
	Dough processing	0.463	0.0200016
	Freezing	1		3.45
	Packaging	1	0.00644
	Topping: Cheese	0.293	0.0076766
	Topping: Sauce	0.25	0.003725
	Food waste	0					0
Pizza 28	Cooking pizza (electrical)	1	0.0438
	Cutting: Meat/Cheese in cubes	0.297	0.0013068
	Cutting: Vegetable	0.0272	1.22944e-05
	Dough processing	0.463	0.0200016
	Freezing	1		3.45
	Packaging	1	0.00644
	Topping: Cheese	0.297	0.0077814
	Topping: Other ingredients	0.0272	0.000187408
	Topping: Sauce	0.219	0.0032631
	Food waste	0					0
Pizza 29	Cleaning vegetable	0.026	0.0094536
		0.026	0.0094536
		0.026	0.00017368
	Cooking pizza (electrical)	1	0.0438
	Cutting vegetable	0.0384	1.73568e-05
	Cutting: Meat/Cheese in cubes	0.384	0.0016896
	Dough processing	0.399	0.0172368
	Packaging	1	0.00644
	Tooping: Cheese	0.384	0.0100608
	Topping: Sauce	0.241	0.0035909
	Topping: Vegetable	0.026	0.0006812
	Food waste	0.0124					0.0124
Pizza 30	Cooking pizza (electrical)	1	0.0438
	Cutting: Meat/Cheese in cubes	0.289	0.0012716
	Cutting: Vegetable	0.0792	3.57984e-05
	Dough processing	0.493	0.0212976
	Packaging	1	0.00644
	Topping: Cheese	0.289	0.0075718
	Topping: Other ingredient	0.0723	0.000498147
	Topping: Sauce	0.195	0.0029055
	Food waste	0.00689					0.00689
Pizza 31	Cleaning vegetable	0.0205	0.0074538
		0.0205	0.0074538
		0.0205	0.00013694
	Cooking pizza (wood fire)	1		30.55
		1	0.015
	Cutting: Meat/Cheese in cubes	0.128	0.0005632
	Cutting: Meat/Cheese in slices	0.118	0.007552
	Cutting: Vegetable	0.0307	1.38764e-05
	Dough processing	0.493	0.0212976
	Freezing	1		3.45
	Packaging	1	0.00644
	Topping: Cheese	0.128	0.0033536
	Topping: Sauce	0.246	0.0036654
	Topping: Vegetable	0.0205	0.0005371
	Food waste	0.0102					0.0102
Pizza 32	Cleaning vegetable	0.0246			0.00894456
		0.0246				0.00894456
		0.0246	0.000164328
	Cooking pizza (electrical)	1	0.0438
	Cooking vegetable	0.0246	0.008364
	Cutting: Meat/Cheese in cubes	0.279	0.0012276
	Cutting: Vegetable	0.0246	1.11192e-05
	Dough processing	0.513	0.0221616
	Freezing	1		3.45
	Packaging	1	0.00644
	Topping: Cheese	0.279	0.0073098
	Topping: Sauce	0.19	0.002831
	Topping: Vegetable	0.0246	0.00064452
	Food waste	0					0
Pizza 33	Cooking pizza (electrical)	1	0.0438
	Cutting: Meat/Cheese in cubes	0.239	0.0010516
	Cutting: Vegetable	0.0387	1.74924e-05
	Dough processing	0.483	0.0208656
	Freezing	1		3.45
	Packaging	1	0.00644
	Topping: Cheese	0.239	0.0062618
	Topping: Other ingredient	0.065	0.00044785
	Topping: Sauce	0.225	0.0033525
	Food waste	0					0
Pizza 34	Cleaning vegetable	0.0302			0.0109807
		0.0302				0.0109807
		0.0302	0.000201736
	Cooking (wood fire)	1		30.55
		1	0.015
	Cutting: Meat/Cheese in cubes	0.392	0.0017248
	Cutting: Vegetable	0.0452	2.04304e-05
	Dough processing	0.402	0.0173664
	Freezing	1		3.45
	Packaging	1	0.00644
	Topping: Cheese	0.392	0.0102704
	Topping: Sauce	0.181	0.0026969
	Topping: Vegetable	0.0302	0.00079124
	Food waste	0.015					0.015
Pizza 35	Cooking pizza (electrical)	1	0.0438
	Cutting: Meat/Cheese in cubes	0.282	0.0012408
	Dough processing	0.594	0.0256608
	Freezing	1		3.45
	Packaging	1	0.00644
	Topping: Cheese	0.282	0.0073884
	Topping: Other ingredient	0.0201	0.000138489
	Topping: Sauce	0.111	0.0016539
	Food waste	0					0
Pizza 36	Cooking pizza (electrical)	1	0.0438
	Cutting: Meat/Cheese in cubes	0.332	0.0014608
	Dough processing	0.503	0.0217296
	Freezing	1		3.45
	Packaging	1	0.00644
	Topping: Cheese	0.332	0.0086984
	Topping: Sauce	0.176	0.0026224
	Food waste	0					0
Pizza 37	Cleaning vegetable	0.023			0.0083628
		0.023				0.0083628
		0.023	0.00015364
	Cutting: Meat/Cheese in cubes	0.284	0.0012496
	Cutting: Vegetable	0.0344	1.55488e-05
	Dough processing	0.546	0.0235872
	Freezing	1		3.45
	Packaging	1	0.00644
	Topping: Cheese	0.284	0.0074408
	Topping: Sauce	0.152	0.0022648
	Topping: Vegetable	0.023	0.0006026
	Food waste	0.0114					0.0114
Pizza 38	Cleaning vegetable	0.0229			0.00832644
		0.0229				0.00832644
		0.0229	0.000152972
	Cooking pizza (wood fire)	1		30.55
		1	0.015
	Cutting: Meat/Cheese in cubes	0.169	0.0007436
	Cutting: Meat/Cheese in slices	0.121	0.007744
	Cutting: Vegetable	0.0343	1.55036e-05
	Dough processing	0.402	0.0173664
	Freezing	1		3.45
	Packaging	1	0.00644
	Topping: Cheese	0.169	0.0044278
	Topping: Other ingredient	0.00604	4.16156e-05
	Topping: Sauce	0.223	0.0033227
	Topping: Vegetable	0.0302	0.00079124
	Food waste	0.0114					0.0114
Pizza 39	Cleaning vegetable	0.0299			0.0108716
		0.0299				0.0108716
		0.0299	0.000199732
	Cooking pizza (wood fire)	1		30.55
		1	0.015
	Cutting: Meat/Cheese in cubes	0.215	0.000946
	Cutting: Meat/Cheese in slices	0.0658	0.0042112
	Cutting: Vegetable	0.0448	2.02496e-05
	Dough processing	0.407	0.0175824
	Freezing	1		3.45
	Packaging	1	0.00644
	Topping: Cheese	0.215	0.005633
	Topping: Other ingredient	0.0359	0.000247351
	Topping: Sauce	0.227	0.0033823
	Topping: Vegetable	0.0299	0.00078338
	Food waste	0.0149					0.0149
Pizza 40	Cleaning vegetable	0.063			0.0229068
		0.063				0.0229068
		0.063	0.00042084
	Cooking pizza (electrical)	1	0.0438
	Cutting: Meat/Cheese in cubes	0.15	0.00066
	Cutting: Meat/Cheese in slices	0.161	0.010304
	Cutting: Vegetable	0.201	9.0852e-05
	Dough processing	0.263	0.0113616
	Packaging	1	0.00644
	Topping: Cheese	0.15	0.00393
	Topping: Sauce	0.276	0.0041124
	Topping: Vegetable	0.201	0.0052662
	Food waste	0					0
Pizza 41	Cooking pizza (electrical)	1	0.0438
	Cutting: Meat/Cheese in cubes	0.42	0.001848
	Dough processing	0.294	0.0127008
	Packaging	1	0.00644
	Topping: Cheese	0.42	0.011004
	Topping: Sauce	0.336	0.0050064
	Food waste	0					0
Pizza 42	Cooking pizza (electrical)	1	0.0438
	Cutting: Meat/Cheese in cubes	0.387	0.0017028
	Dough processing	0.441	0.0190512
	Packaging	1	0.00644
	Topping: Cheese	0.387	0.0101394
	Topping: Sauce	0.222	0.0033078
	Food waste	0					0
Pizza 43	Cleaning vegetable	0.0326			0.0118534
		0.0326				0.0118534
		0.0326	0.000217768
	Cooking pizza (electrical)	1	0.0438
	Cutting: Meat/Cheese in cubes	0.384	0.0016896
	Cutting: Vegetable	0.0481	2.17412e-05
	Dough processing	0.399	0.0172368
	Packaging	1	0.00644
	Topping: Cheese	0.384	0.0100608
	Topping: Sauce	0.234	0.0034866
	Topping: Vegetable	0.0326	0.00085412
	Food waste	0.155					0.155
Pizza 44	Cleaning vegetable	0.0533			0.0193799
		0.0533				0.0193799
		0.0533	0.000356044
	Cooking pizza (electrical)	1	0.0438
	Cooking: Meat	0.107	0.00028569
	Cooking: Vegetable	0.0533	0.018122
	Cutting: Meat/Cheese in cubes	0.208	0.0009152
	Cutting: Vegetable	0.224	0.000101248
	Dough processing	0.473	0.0204336
	Freezing	1		3.45
	Packaging	1	0.00644
	Topping: Cheese	0.101	0.0026462
	Topping: Meat	0.107	0.0028034
	Topping: Sauce	0.112	0.0016688
	Topping: Vegetable	0.213	0.0055806
	Food waste	0.0106					0.0106
Pizza 45	Cleaning vegetable	0.0338			0.0122897
		0.0338				0.0122897
		0.0338	0.000225784
	Cooking: Meat	0.135	0.00036045
	Cooking: Vegetable	0.0338	0.011492
	Cutting: Meat/Cheese in cubes	0.237	0.0010428
	Cutting: Vegetable	0.0618	2.79336e-05
	Dough processing	0.583	0.0251856
	Freezing	1		3.45
	Packaging	1	0.00644
	Topping: Cheese	0.101	0.0026462
	Topping: Meat	0.135	0.003537
	Topping: Other ingredient	0.0254	0.000175006
	Topping: Sauce	0.0507	0.00075543
	Topping: Vegetable	0.0338	0.00088556
	Food waste	0.00269					0.00269
Pizza 46	Cleaning vegetable	0.095			0.034542
		0.095				0.034542
		0.095	0.0006346
	Cooking pizza (electrical)	1	0.0438
	Cooking: Meat	0.116	0.00030972
	Cooking: Vegetable	0.095	0.0323
	Cutting: Meat/Cheese in cubes	0.276	0.0012144
	Cutting: Vegetable	0.18	8.136e-05
	Dough processing	0.412	0.0177984
	Freezing	1		3.45
	Packaging	1	0.00644
	Topping: Cheese	0.16	0.004192
	Topping: Meat	0.116	0.0030392
	Topping: Other ingredients	0.0594	0.000409266
	Topping: Sauce	0.163	0.0024287
	Topping: Vegetable	0.095	0.002489
	Food waste	0.026					0.026
Pizza 47	Cleaning vegetable	0.0368			0.0133805
		0.0368				0.0133805
		0.0368	0.000245824
	Cooking pizza (electrical)	1	0.0438
	Cooking: Meat	0.129	0.00034443
	Cooking: Vegetable	0.0368	0.012512
	Cutting: Meat/Cheese in cubes	0.203	0.0008932
	Cutting: Vegetable	0.081	3.6612e-05
	Dough processing	0.392	0.0169344
	Freezing	1		3.45
	Packaging	1	0.00644
	Topping: Cheese	0.0736	0.00192832
	Topping: Meat	0.129	0.0033798
	Topping: Sauce	0.252	0.0037548
	Topping: Vegetable	0.0368	0.00096416
	Food waste	0.00732					0.00732
Pizza 48	Cooking pizza (wood fire)	1		30.55
		1	0.015
	Cooking: Meat	0.0805	0.000214935
	Cutting: Meat/Cheese in cubes	0.262	0.0011528
	Dough processing	0.493	0.0212976
	Freezing	1		3.45
	Packaging	1	0.00644
	Topping: Cheese	0.181	0.0047422
	Topping: Meat	0.0805	0.0021091
	Topping: Sauce	0.252	0.0037548
	Food waste	0					0
Pizza 49	Cleaning vegetable	0.0708			0.0257429
		0.0708				0.0257429
		0.0708	0.000472944
	Cooking pizza (electrical)	1	0.0438
	Cooking: Vegetable	0.0708	0.024072
	Cutting: Meat/Cheese in cubes	0.19	0.000836
	Cutting: Vegetable	0.0951	4.29852e-05
	Dough processing	0.563	0.0243216
	Freezing	1		3.45
	Packaging	1	0.00644
	Topping: Cheese	0.19	0.004978
	Topping: Sauce	0.159	0.0023691
	Topping: Vegetable	0.093	0.0024366
	Food waste	0.00211					0.00211
Pizza 50	Cleaning vegetable	0.0233			0.00847188
		0.0233				0.00847188
		0.0233	0.000155644
	Cooking pizza (electrical)	1	0.0438
	Cooking: Vegetable	0.0233	0.007922
	Cutting: Meat/Cheese in cubes	0.0786	0.00034584
	Cutting: Vegetable	0.087	3.9324e-05
	Dough processing	0.549	0.0237168
	Freezing	1		3.45
	Packaging	1	0.00644
	Topping: Cheese	0.0735	0.0019257
	Topping: Other ingredient	0.016	0.00011024
	Topping: Sauce	0.297	0.0044253
	Topping: Vegetable	0.0703	0.00184186
	Food waste	0.000695					0.000695
Pizza 51	Cooking pizza (wood fire)	1		30.55
		1	0.015
	Cutting: Meat/Cheese in cubes	0.0887	0.00039028
	Cutting: Vegetable	0.0169	7.6388e-06
	Dough processing	0.583	0.0251856
	Freezing	1		3.45
	Packaging	1	0.00644
	Topping: Cheese	0.0887	0.00232394
	Topping: Other ingredient	0.0169	0.000116441
	Topping: Sauce	0.0676	0.00100724
	Food waste	0					0
Pizza 52	Cooking pizza (wood fire)	1		30.55
		1	0.015
	Cutting: Meat/Cheese in cubes	0.221	0.0009724
	Dough processing	0.619	0.0267408
	Packaging	1	0.00644
	Topping: Cheese	0.221	0.0057902
	Topping: Sauce	0.21	0.003129
	Food waste	0					0
Pizza 53	Cleaning vegetable	0.161			0.0585396
		0.161				0.0585396
		0.161	0.00107548
	Cooking pizza (electrical)	1	0.0438
	Cooking: Vegetable	0.141	0.04794
	Cutting: Meat/Cheese in cubes	0.121	0.0005324
	Cutting: Vegetable	0.271	0.000122492
	Dough processing	0.392	0.0169344
	Freezing	1		3.45
	Packaging	1	0.00644
	Topping: Cheese	0.121	0.0031702
	Topping: Sauce	0.241	0.0035909
	Topping: Vegetable	0.161	0.0042182
	Food waste	0.0193					0.0193
Pizza 54	Cleaning: Vegetable	0.141			0.0512676
		0.141				0.0512676
		0.141	0.00094188
	Cooking pizza (wood fire)	1		30.55
		1	0.015
	Cooking: Vegetable	0.141	0.04794
	Cutting: Meat/Cheese in cubes	0.211	0.0009284
	Cutting: Vegetable	0.168	7.5936e-05
	Dough processing	0.509	0.0219888
	Packaging	1	0.00644
	Topping: Cheese	0.165	0.004323
	Topping: Other ingredient	0.0462	0.000318318
	Topping: Sauce	0.189	0.0028161
	Topping: Vegetable	0.141	0.0036942
	Food waste	0.0268					0.0268
Pizza 55	Cleaning vegetable	0.274			0.0996264
		0.274				0.0996264
		0.274	0.00183032
	Cooking pizza (wood fire)	1		30.55
		1	0.015
	Cooking: Vegetable	0.274	0.09316
	Cutting: Meat/Cheese in cubes	0.116	0.0005104
	Cutting: Vegetable	0.331	0.000149612
	Dough processing	0.473	0.0204336
	Packaging	1	0.00644
	Topping: Cheese	0.116	0.0030392
	Topping: Other ingredient	0.0203	0.000139867
	Topping: Vegetable	0.274	0.0071788
	Food waste	0.0571					0.0571
Pizza 56	Cooking pizza (electrical)	1	0.0438
	Cooking: Meat	0.264	0.00070488
	Cutting: Meat/Cheese in cubes	0.377	0.0016588
	Dough processing	0.439	0.0189648
	Packaging	1	0.00644
	Topping: Cheese	0.113	0.0029606
	Topping: Meat	0.264	0.0069168
	Topping: Sauce	0.234	0.0034866
	Food waste	0					0
Pizza 57	Cleaning vegetable	0.0549			0.0199616
		0.0549				0.0199616
		0.0549	0.000366732
	Cooking pizza (electrical)	1	0.0438
	Cooking: Vegetable	0.0549	0.018666
	Cutting: Meat/Cheese in cubes	0.148	0.0006512
	Cutting: Meat/Cheese in slices	0.146	0.009344
	Cutting: Vegetable	0.0564	2.54928e-05
	Dough processing	0.444	0.0191808
	Packaging	1	0.00644
	Topping: Cheese	0.148	0.0038776
	Topping: Sauce	0.254	0.0037846
	Topping: Vegetable	0.0549	0.00143838
	Food waste	0.00157					0.00157
Pizza 58	Cooking pizza (electrical)	1	0.0438
	Cooking: Meat	0.0935	0.000249645
	Cutting: Meat/Cheese in cubes	0.213	0.0009372
	Cutting: Meat/Cheese in slices	0.0882	0.0056448
	Dough processing	0.491	0.0212112
	Packaging	1	0.00644
	Topping: Cheese	0.12	0.003144
	Topping: Meat	0.0935	0.000249645
	Topping: Sauce	0.257	0.0038293
	Food waste	0					0
Pizza 59	Cleaning vegetable	0.0952			0.0346147
		0.0952				0.0346147
		0.0952	0.000635936
	Cooking pizza (wood fire)	1		30.55
		1	0.015
	Cooking: Vegetable	0.0952	0.032368
	Cutting: Meat/Cheese in cubes	0.155	0.000682
	Cutting: Meat/Cheese in slices	0.0717	0.0045888
	Cutting: Vegetable	0.098	4.4296e-05
	Dough processing	0.433	0.0187056
	Freezing	1		3.45
	Packaging	1	0.00644
	Topping: Cheese	0.155	0.004061
	Topping: Sauce	0.252	0.0037548
	Topping: Vegetable	0.0952	0.00249424
	Food waste	0.00284					0.00284
Pizza 60	Cooking pizza (electrical)	1	0.0438
	Cutting: Meat/Cheese in cubes	0.228	0.0010032
	Cutting: Meat/Cheese in slices	0.0516	0.0033024
	Dough processing	0.463	0.0200016
	Freezing	1		3.45
	Packaging	1	0.00644
	Topping: Cheese	0.149	0.0039038
	Topping: Meat	0.0788	0.000210396
	Topping: Other ingredient	0.0244	0.000168116
	Topping: Sauce	0.239	0.0035611
	Food waste	0					0
Pizza 61	Cleaning vegetable	0.0467			0.0169801
		0.0467				0.0169801
		0.0467	0.000311956
	Cooking pizza (electrical)	1	0.0438
	Cooking: Vegetable	0.0467	0.015878
	Cutting: Meat/Cheese in cubes	0.137	0.0006028
	Cutting: Meat/Cheese in slices	0.166	0.010624
	Cutting: Vegetable	0.0637	2.87924e-05
	Dough processing	0.423	0.0182736
	Freezing	1		3.45
	Packaging	1	0.00644
	Topping: Cheese	0.137	0.0035894
	Topping: Sauce	0.222	0.0033078
	Topping: Vegetable	0.0583	0.00152746
	Food waste	0.00534					0.00534
Pizza 62	Cleaning vegetable	0.095			0.034542
		0.095				0.034542
		0.095	0.0006346
	Cooking pizza (wood fire)	1		30.55
		1	0.015
	Cooking: Meat	0.0861	0.000229887
	Cooking: Vegetable	0.0475	0.01615
	Cutting: Meat/Cheese in cubes	0.199	0.0008756
	Cutting: Meat/Cheese in slices	0.0564	0.0036096
	Cutting: Vegetable	0.104	4.7008e-05
	Dough processing	0.412	0.0177984
	Freezing	1		3.45
	Packaging	1	0.00644
	Topping: Cheese	0.0564	0.00147768
	Topping: Meat	0.0861	0.00225582
	Topping: Other ingredient	0.0475	0.000327275
	Topping: Sauce	0.12	0.001788
	Topping: Vegetable	0.0475	0.0012445
	Food waste	0.00944					0.00944
Pizza 63	Cleaning vegetable	0.0861			0.031306
		0.0861				0.031306
		0.0861	0.000575148
	Cooking pizza (electrical)	1	0.0438
	Cooking: Vegetable	0.0861	0.029274
	Cutting: Meat/Cheese in cubes	0.148	0.0006512
	Cutting: Meat/Cheese in slices	0.0861	0.0055104
	Cutting: Vegetable	0.0886	4.00472e-05
	Dough processing	0.412	0.0177984
	Freezing	1		3.45
	Packaging	1	0.00644
	Topping: Cheese	0.148	0.0038776
	Topping: Sauce	0.273	0.0040677
	Topping: Vegetable	0.0861	0.00225582
	Food waste	0.00257					0.00257
Pizza 64	Cleaning vegetable	0.0934			0.0339602
		0.0934				0.0339602
		0.0934	0.000623912
	Cooking pizza (wood fire)	1		30.55
		1	0.015
	Cooking: Vegetable	0.0934	0.031756
	Cutting: Meat/Cheese in cubes	0.216	0.0009504
	Cutting: Meat/Cheese in slices	0.583	0.037312
	Cutting: Vegetable	0.0961	4.34372e-05
	Dough processing	0.423	0.0182736
	Freezing	1		3.45
	Packaging	1	0.00644
	Topping: Cheese	0.216	0.0056592
	Topping: Sauce	0.216	0.0032184
	Topping: Vegetable	0.0934	0.00244708
	Food waste	0.00278					0.00278
Pizza 65	Cleaning vegetable	0.101			0.0367236
		0.101				0.0367236
		0.101	0.00067468
	Cooking pizza (electrical)	1	0.0438
	Cooking: Vegetable	0.101	0.03434
	Cutting: Meat/Cheese in cubes	0.101	0.0004444
	Cutting: Meat/Cheese in slices	0.101	0.006464
	Cutting: Vegetable	0.104	4.7008e-05
	Dough processing	0.563	0.0243216
	Freezing	1		3.45
	Packaging	1	0.00644
	Topping: Cheese	0.101	0.0026462
	Topping: Other ingredient	0.0402	0.000276978
	Topping: Sauce	0.101	0.0015049
	Topping: Vegetable	0.101	0.0026462
	Food waste	0.003					0.003
Pizza 66	Cleaning vegetable	0.0331	0.0120352
		0.0331	0.0120352
		0.0331	0.000221108
	Cooking pizza (electrical)	1	0.0438
	Cooking: Meat	0.0926	0.000247242
	Cutting: Meat/Cheese in cubes	0.271	0.0011924
	Cutting: Meat/Cheese in slices	0.132	0.008448
	Cutting: Vegetable	0.0488	2.20576e-05
	Dough processing	0.389	0.0168048
	Packaging	1	0.00644
	Topping: Cheese	0.179	0.0046898
	Topping: Meat	0.0926	0.00242612
	Topping: Sauce	0.225	0.0033525
	Topping: Vegetable	0.0331	0.00086722
	Food waste	0.0158					0.0158
Pizza 67	Cooking pizza (electrical)	1	0.0438
	Cooking: Meat	0.168	0.00044856
	Cutting: Meat/Cheese in cubes	0.281	0.0012364
	Cutting: Meat/Cheese in slices	0.0838	0.0053632
	Dough processing	0.452	0.0195264
	Packaging	1	0.00644
	Topping: Cheese	0.114	0.0029868
	Topping: Meat	0.168	0.0044016
	Topping: Sauce	0.233	0.0034717
	Food waste	0					0
Pizza 68	Cleaning vegetable	0.0537			0.0195253
		0.0537				0.0195253
		0.0537	0.000358716
	Cooking pizza (electrical)	1	0.0438
	Cooking: Vegetable	0.0537	0.018258
	Cutting: Meat/Cheese in cubes	0.145	0.000638
	Cutting: Meat/Cheese in slices	0.143	0.009152
	Cutting: Vegetable	0.0589	2.66228e-05
	Dough processing	0.446	0.0192672
	Packaging	1	0.00644
	Topping: Cheese	0.145	0.003799
	Topping: Other ingredient	0.00302	2.08078e-05
	Topping: Sauce	0.259	0.0038591
	Topping: Vegetable	0.0537	0.00140694
	Food waste	0.00211					0.00211
Pizza 69	Cooking pizza (electrical)	1	0.0438
	Cutting: Meat/Cheese in cubes	0.304	0.0013376
	Cutting: Meat/Cheese in slices	0.257	0.016448
	Dough processing	0.347	0.0149904
	Packaging	1	0.00644
	Topping: Cheese	0.304	0.0079648
	Topping: Sauce	0.142	0.0021158
	Food waste	0					0
Pizza 70	Cleaning vegetable	0.0289			0.010508
		0.0289				0.010508
		0.0289	0.000193052
	Cooking pizza (electrical)	1	0.0438
	Cooking: Meat	0.196	0.00052332
	Cutting: Meat/Cheese in cubes	0.364	0.0016016
	Cutting: Vegetable	0.0426	1.92552e-05
	Dough processing	0.473	0.0204336
	Packaging	1	0.00644
	Topping: Cheese	0.167	0.0043754
	Topping: Meat	0.196	0.0051352
	Topping: Sauce	0.185	0.0027565
	Topping: Vegetable	0.0289	0.00075718
	Food waste	0.0138					0.0138
Pizzaz 71	Cleaning vegetable	0.0915			0.0332694
		0.0915				0.0332694
		0.0915	0.00061122
	Cooking pizza (wood fire)	1		30.55
		1	0.015
	Cooking: Vegetable	0.0915	0.03111
	Cutting: Meat/Cheese in cubes	0.137	0.0006028
	Cutting: Meat/Cheese in slices	0.137	0.008768
	Cutting: Vegetable	0.0943	4.26236e-05
	Dough processing	0.454	0.0196128
	Freezing	1		3.45
	Packaging	1	0.00644
	Topping: Cheese	0.137	0.0035894
	Topping: Sauce	0.187	0.0027863
	Topping: Vegetable	0.0915	0.0023973
	Food waste	0.00273					0.00273
Pizza 72	Cleaning vegetable	0.0483			0.0175619
		0.0483				0.0175619
		0.0483	0.000322644
	Cooking pizza (electrical)	1	0.0438
	Cooking: Meat	0.154	0.00041118
	Cooking: Vegetable	0.0483	0.016422
	Cutting: Meat/Cheese in cubes	0.38	0.001672
	Cutting: Vegetable	0.0497	2.24644e-05
	Dough processing	0.487	0.0210384
	Packaging	1	0.00644
	Topping: Cheese	0.226	0.0059212
	Topping: Meat	0.154	0.0040348
	Topping: Sauce	0.134	0.0019966
	Topping: Vegetable	0.0483	0.00126546
	Food waste	0.00138					0.00138
Pizza 73	Cooking pizza (electrical)	1	0.0438
	Cooking: Meat	0.118	0.00031506
	Cutting: Meat/Cheese in cubes	0.411	0.0018084
	Dough processing	0.502	0.0216864
	Packaging	1	0.00644
	Topping: Cheese	0.293	0.0076766
	Topping: Meat	0.118	0.0030916
	Topping: Sauce	0.141	0.0021009
	Food waste	0					0
Pizza 74	Cleaning: Vegetable	0.0996			0.0362146
		0.0996				0.0362146
		0.0996	0.000665328
	Cooking pizza (electrical)	1	0.0438
	Cooking: Meat	0.0996	0.000265932
	Cooking: Vegetable	0.0996	0.033864
	Cutting: Meat/Cheese in cubes	0.194	0.0008536
	Cutting: Vegetable	0.108	4.8816e-05
	Dough processing	0.453	0.0195696
	Freezing	1		3.45
	Packaging	1	0.00644
	Topping: Cheese	0.0941	0.00246542
	Topping: Meat	0.0996	0.00260952
	Topping: Sauce	0.26	0.003874
	Topping: Vegetable	0.0996	0.00260952
	Food waste	0.00858					0.00858
Pizza 75	Cleaning vegetable	0.137			0.0498132
		0.137				0.0498132
		0.137	0.00091516
	Cooking pizza (electrical)	1	0.0438
	Cooking: Meat	0.117	0.00031239
	Cooking: Vegetable	0.137	0.04658
	Cutting: Meat/Cheese in cubes	0.14	0.000616
	Cutting: Vegetable	0.15	6.78e-05
	Dough processing	0.423	0.0182736
	Freezing	1		3.45
	Packaging	1	0.00644
	Topping: Cheese	0.0233	0.00061046
	Topping: Meat	0.117	0.0030654
	Topping: Sauce	0.306	0.0045594
	Topping: Vegetable	0.137	0.0035894
	Food waste	0.0125					0.0125
Pizza 76	Cleaning vegetable	0.069			0.0250884
		0.069				0.0250884
		0.069	0.00046092
	Cooking pizza (electrical)	1	0.0438
	Cooking: Meat	0.207	0.00055269
	Cooking: Vegetable	0.069	0.02346
	Cutting: Meat/Cheese in cubes	0.368	0.0016192
	Cutting: Vegetable	0.071	3.2092e-05
	Dough processing	0.284	0.0122688
	Packaging	1	0.00644
	Topping: Cheese	0.161	0.0042182
	Topping: Meat	0.207	0.0054234
	Topping: Sauce	0.33	0.004917
	Topping: Vegetable	0.069	0.0018078
	Food waste	0.00197					0.00197
Pizza 77	Cleaning vegetable	0.0443			0.0161075
		0.0443				0.0161075
		0.0443	0.000295924
	Cooking pizza (wood fire)	1		30.55
		1	0.015
	Cutting: Meat/Cheese in cubes	0.266	0.0011704
	Cutting: Vegetable	0.0676	3.05552e-05
	Dough processing	0.453	0.0195696
	Freezing	1		3.45
	Packaging	1	0.00644
	Topping: Cheese	0.138	0.0036156
	Topping: Meat	0.127	0.0033274
	Topping: Other ingredient	0.00111	7.6479e-06
	Topping: Sauce	0.242	0.0036058
	Topping: Vegetable	0.0443	0.00116066
	Food waste	0.0222					0.0222
Pizza 78	Cleaning vegetable	0.0365			0.0132714
		0.0365				0.0132714
		0.0365	0.00024382
	Cooking pizza (wood fire)	1		30.55
		1	0.015
	Cooking: Meat	0.127	0.00033909
	Cooking: Vegetable	0.127	0.04318
	Cutting: Meat/Cheese in cubes	0.246	0.0010824
	Cutting: Vegetable	0.0547	2.47244e-05
	Dough processing	0.453	0.0195696
	Freezing	1		3.45
	Packaging	1	0.00644
	Topping: Cheese	0.118	0.0030916
	Topping: Sauce	0.271	0.0040379
	Food waste	0.0181					0.0181
Pizza 79	Cooking pizza (electrical)	1			0.0438
	Cooking: Meat	0.108				0.00028836
	Cutting: Meat/Cheese in cubes	0.226	0.0009944
	Dough processing	0.493	0.0212976
	Freezing	1		3.45
	Packaging	1	0.00644
	Topping: Cheese	0.118	0.0030916
	Topping: Meat	0.108	0.0028296
	Topping: Sauce	0.246	0.0036654
	Food waste	0					0
Pizza 80	Cleaning vegetable	0.0885			0.0321786
		0.0885				0.0321786
		0.0885	0.00059118
	Cooking pizza (electrical)	1	0.0438
	Cooking: Vegetable	0.0885	0.03009
	Cutting: Meat/Cheese in cubes	0.199	0.0008756
	Cutting: Vegetable	0.112	5.0624e-05
	Dough processing	0.433	0.0187056
	Freezing	1		3.45
	Packaging	1	0.00644
	Topping: Cheese	0.0704	0.00184448
	Topping: Meat	0.129	0.0033798
	Topping: Other ingredient	0.00503	3.46567e-05
	Topping: Sauce	0.281	0.0041869
	Topping: Vegetable	0.0885	0.0023187
	Food waste	0.018					0.018
