# Supplementary material for: Life cycle inventory and assessment data for quantifying the environmental impacts of a wide range of food products belonging to the same food category: A case study of 80 pizzas representatives of the French retail market
Source: Data Brief. 2022 Feb 13;41:107950. doi: 10.1016/j.dib.2022.107950 (PMC8866676; doi:10.1016/j.dib.2022.107950)
Supplement: Supplementary file 1 [file mmc1.zip › dataset_pizzas_LCI other ingredients.xlsx]

## Sheet: LCI other ingredients
Data used for 1kg of dough:
	Data	Unit								Database	Name in databale
Oil	0.03947	kg							Oil	AGRIBALYSE 3.0	Rapeseed oil, at plant/FR U
Salt	0.0066	kg							Salt	AGRIBALYSE 3.1	Salt/FR U
Water	0.329	kg							Water	AGRIBALYSE 3.0	Tap water {Europe without Switzerland}|market for|Cut-off, S
Wheat flour	0.6579	kg							Wheat flour	AGRIBALYSE 3.0	Wheat flour, at industrial mill/FR U
Yeast	0.01316	kg							Yeast	AGRIBALYSE 3.0	Yeast, at plant/FR U
Data used for cheeses:
Asiago cheese		Data	Unit	Economical allocation used	Final data	Unit				Database	Name in databale
Milk reception	Cow milk	8.89	kg	0.58	5.1562	kg			Cow milk	AGRIBALYSE 3	Cow milk, consumption mix/FR U
	Electricity	0.3143	kWh	0.58	0.182294	kWh			Goat milk	AGRIBALYSE 3	Goat milk, consumption mix/FR U
Steps before skimming	Steel	0.00108915	kg	0.58	0.000631707	kg			Sheep milk	AGRIBALYSE 3	Sheep milk, consumption mix/FR U
	Refrigerant	0.00109634	kg	0.58	0.000635877	kg			Fresh cream	AGRIBALYSE 3	Fresh cream cheese, at plant/FR U
	Sodium metasilicate	0.0018202	kg	0.58	0.00105572	kg			Steel	Ecoinvent 3	Steel, low-alloyed {GLO}|market for|Cut off, S
	Sodium percarbonate	0.0018202	kg	0.58	0.00105572	kg			Refrigerant	Ecoinvent 3	Refrigerant R134a {RER}|production| Cut off, S
	Tap water	27.303	kg	0.58	15.8357	kg			Sodium metasilicate	Ecoinvent 3	Sodium metasilicate pentahydrate, 58% active substance, powder {RER}, Cut off, S
	Waste water	27.303	kg	0.58	15.8357	kg			Sodium percarbonate	Ecoinvent 3	Sodium percarbonate, powder {RER}, Cut off, S
	Electricity	0.740401	kWh	0.58	0.429432	kWh			Tap water	Ecoinvent 3	Tap water {Europe without Switzerland}|market for| Cut off, S
	Heat	0.0627	MJ	0.58	0.036366	MJ			Waste water	Ecoinvent 3	Wastewater {Europe without Switzerland}|market for|Cut-off, S
Steps between skimming and draining	Steel	8.8237e-05	kg	0.62	5.47069e-05	kg			Electricity	Ecoinvent 3	Electricity, medium voltage {FR}|market for| Cut off, S
	Sodium metasilicate	6.68e-05	kg	0.62	4.1416e-05	kg			Heat	Ecoinvent 3	Heat, central or small-scale, other than naturla gas {Europe without Switzerland}, Cut off, S
	Sodium percarbonate	6.68e-05	kg	0.62	4.1416e-05	kg			Polyvinylchloride	Ecoinvent 3	Polyvinylchloride, emulsion polymerised {GLO}|market for| Cut off, S
	Tap water	1.002	kg	0.62	0.62124	kg			Textile	Ecoinvent 3	Textile, jute {GLO}|market for| Cut off, S
	Waste water	1.002	kg	0.62	0.62124	kg			Polypropylene	Ecoinvent 3	Polypropylene, granulate(GLO) |market for| Cut off, S
	Electricity	0.0466274	kWh	0.62	0.028909	kWh			Injection moulding	Ecoinvent 3	Injection moulding {GLO}|market for| Cut off, S
	Heat	0.1254	MJ	0.62	0.077748	MJ			Sodium chloride	Ecoinvent 3	Sodium chloride, brine solution {GLO}, Cut off, S
	Polyvinylchloride	6.57e-06	kg	0.62	4.0734e-06	kg			Sodium hydroxide	Ecoinvent 3	Sodium hydroxide without water, in 50% solution state {GLO}|market for| Cut off, S
	Textile	1.095e-06	kg	0.62	6.789e-07	kg			Sodium bicarbonate	Ecoinvent 3	Sodium bicarbonate {GLO}| market for sodium bacarbonate, Cut off, S
	Polypropylene	1.736e-06	kg	0.62	1.07632e-06	kg			Sodium silicate	Ecoinvent 3	Sodium silicate without water, in 48% solution state {RER}|market for| Cut off, S
	Moulding	1.736e-06	kg	0.62	1.07632e-06	kg
Steps after draining	Sodium chloride	8.465	kg	1	8.465	kg
	Steel	9.806e-05	kg	1	9.806e-05	kg
	Tap water	14.012	kg	1	14.012	kg
	Sodium chloride	0.0545	kg	1	0.0545	kg
	Sodium bicarbonate	0.0036	kg	1	0.0036	kg
	Sodium silicate	0.0009	kg	1	0.0009	kg
	Waste water	0.0009	kg	1	0.0009	kg
	Electricity	0.675009	kWh	1	0.675009	kWh
	Polypropylene	7.755e-08	kg	1	7.755e-08	kg
	Moulding	7.755e-08	kg	1	7.755e-08	kg
	Polyvinylchloride	2.85e-07	kg	1	2.85e-07	kg
	Textile	4.75e-08	kg	1	4.75e-08	kg
	Refrigérant	7.8e-09	kg	1	7.8e-09	kg
	Sodium metasilicate	0.000334	kg	1	0.000334	kg
	Sodium percarbonate	0.000334	kg	1	0.000334	kg
Ripening	Electricity	56.3	kWh	1	56.3	kWh
Cheddar cheese		Data	Unit	Economical allocation used	Final data	Unit
Milk reception	Cow milk	9.33	kg	0.52	4.8516	kg
	Electricity	0.355473	kWh	0.52	0.184846	kWh
Steps before skimming	Steel	0.00108915	kg	0.52	0.000566358	kg
	Refrigerant	0.00109634	kg	0.52	0.000570097	kg
	Sodium metasilicate	0.0018202	kg	0.52	0.000946504	kg
	Sodium percarbonate	0.0018202	kg	0.52	0.000946504	kg
	Tap water	27.303	kg	0.52	14.1976	kg
	Waste water	27.303	kg	0.52	14.1976	kg
	Electricity	0.740401	kWh	0.52	0.385008	kWh
	Heat	0.0627	MJ	0.52	0.032604	MJ
Steps between skimming and draining	Steel	8.8237e-05	kg	0.52	4.58832e-05	kg
	Sodium metasilicate	6.68e-05	kg	0.52	3.4736e-05	kg
	Sodium percarbonate	6.68e-05	kg	0.52	3.4736e-05	kg
	Tap water	1.002	kg	0.52	0.52104	kg
	Waste water	1.002	kg	0.52	0.52104	kg
	Electricity	0.0466274	kWh	0.52	0.0242462	kWh
	Heat	0.1254	MJ	0.52	0.065208	MJ
	Polyvinylchloride	6.57e-06	kg	0.52	3.4164e-06	kg
	Textile	1.095e-06	kg	0.52	5.694e-07	kg
	Polypropylene	1.736e-06	kg	0.52	9.0272e-07	kg
	Moulding	1.736e-06	kg	0.52	9.0272e-07	kg
Steps after draining	Sodium chloride	8.465	kg	1	8.465	kg
	Steel	9.806e-05	kg	1	9.806e-05	kg
	Tap water	14.012	kg	1	14.012	kg
	Sodium chloride	0.0545	kg	1	0.0545	kg
	Sodium bicarbonate	0.0036	kg	1	0.0036	kg
	Sodium silicate	0.0009	kg	1	0.0009	kg
	Waste water	0.0009	kg	1	0.0009	kg
	Electricity	0.675009	kWh	1	0.675009	kWh
	Polypropylene	7.755e-08	kg	1	7.755e-08	kg
	Moulding	7.755e-08	kg	1	7.755e-08	kg
	Polyvinylchloride	2.85e-07	kg	1	2.85e-07	kg
	Textile	4.75e-08	kg	1	4.75e-08	kg
	Refrigérant	7.8e-09	kg	1	7.8e-09	kg
	Sodium metasilicate	0.000334	kg	1	0.000334	kg
	Sodium percarbonate	0.000334	kg	1	0.000334	kg
Ripening	Electricity	56.3	kWh	1	56.3	kWh
Goat cheese		Data	Unit	Economical allocation used	Final data	Unit
Milk reception	Goat milk	6.3	kg	0.6	3.78	kg
	Electricity	0.024003	kWh	0.6	0.0144018	kWh
Steps before skimming	Steel	0.00108915	kg	0.6	0.00065349	kg
	Refrigerant	0.00109634	kg	0.6	0.000657804	kg
	Sodium metasilicate	0.0018202	kg	0.6	0.00109212	kg
	Sodium percarbonate	0.0018202	kg	0.6	0.00109212	kg
	Tap water	27.303	kg	0.6	16.3818	kg
	Waste water	27.303	kg	0.6	16.3818	kg
	Electricity	0.740401	kWh	0.6	0.44424	kWh
	Heat	0.0627	MJ	0.6	0.03762	MJ
Steps between skimming and draining	Steel	8.8237e-05	kg	0.6	5.29422e-05	kg
	Sodium metasilicate	6.68e-05	kg	0.6	4.008e-05	kg
	Sodium percarbonate	6.68e-05	kg	0.6	4.008e-05	kg
	Tap water	1.002	kg	0.6	0.6012	kg
	Waste water	1.002	kg	0.6	0.6012	kg
	Electricity	0.0466274	kWh	0.6	0.0279764	kWh
	Heat	0.1254	MJ	0.6	0.07524	MJ
	Polyvinylchloride	6.57e-06	kg	0.6	3.942e-06	kg
	Textile	1.095e-06	kg	0.6	6.57e-07	kg
	Polypropylene	1.736e-06	kg	0.6	1.0416e-06	kg
	Moulding	1.736e-06	kg	0.6	1.0416e-06	kg
Steps after draining	Sodium chloride	8.465	kg	1	8.465	kg
	Steel	9.806e-05	kg	1	9.806e-05	kg
	Tap water	14.012	kg	1	14.012	kg
	Sodium chloride	0.0545	kg	1	0.0545	kg
	Sodium bicarbonate	0.0036	kg	1	0.0036	kg
	Sodium silicate	0.0009	kg	1	0.0009	kg
	Waste water	0.0009	kg	1	0.0009	kg
	Electricity	0.675009	kWh	1	0.675009	kWh
	Polypropylene	7.755e-08	kg	1	7.755e-08	kg
	Moulding	7.755e-08	kg	1	7.755e-08	kg
	Polyvinylchloride	2.85e-07	kg	1	2.85e-07	kg
	Textile	4.75e-08	kg	1	4.75e-08	kg
	Refrigérant	7.8e-09	kg	1	7.8e-09	kg
	Sodium metasilicate	0.000334	kg	1	0.000334	kg
	Sodium percarbonate	0.000334	kg	1	0.000334	kg
Ripening	Electricity	4.38	kWh	1	4.38	kWh
Comté cheese		Data	Unit	Economical allocation used	Final data	Unit
Milk reception	Cow milk	11.14	kg	0.47	5.2358	kg
	Electricity	0.0424434	kWh	0.47	0.0199484	kWh
Steps before skimming	Steel	0.00108915	kg	0.47	0.0005119	kg
	Refrigerant	0.00109634	kg	0.47	0.00051528	kg
	Sodium metasilicate	0.0018202	kg	0.47	0.000855494	kg
	Sodium percarbonate	0.0018202	kg	0.47	0.000855494	kg
	Tap water	27.303	kg	0.47	12.8324	kg
	Waste water	27.303	kg	0.47	12.8324	kg
	Electricity	0.740401	kWh	0.47	0.347988	kWh
	Heat	0.0627	MJ	0.47	0.029469	MJ
Steps between skimming and draining	Steel	8.8237e-05	kg	0.51	4.50009e-05	kg
	Sodium metasilicate	6.68e-05	kg	0.51	3.4068e-05	kg
	Sodium percarbonate	6.68e-05	kg	0.51	3.4068e-05	kg
	Tap water	1.002	kg	0.51	0.51102	kg
	Waste water	1.002	kg	0.51	0.51102	kg
	Electricity	0.0466274	kWh	0.51	0.02378	kWh
	Heat	0.1254	MJ	0.51	0.063954	MJ
	Polyvinylchloride	6.57e-06	kg	0.51	3.3507e-06	kg
	Textile	1.095e-06	kg	0.51	5.5845e-07	kg
	Polypropylene	1.736e-06	kg	0.51	8.8536e-07	kg
	Moulding	1.736e-06	kg	0.51	8.8536e-07	kg
Steps after draining	Sodium chloride	8.465	kg	1	8.465	kg
	Steel	9.806e-05	kg	1	9.806e-05	kg
	Tap water	14.012	kg	1	14.012	kg
	Sodium chloride	0.0545	kg	1	0.0545	kg
	Sodium bicarbonate	0.0036	kg	1	0.0036	kg
	Sodium silicate	0.0009	kg	1	0.0009	kg
	Waste water	0.0009	kg	1	0.0009	kg
	Electricity	0.675009	kWh	1	0.675009	kWh
	Polypropylene	7.755e-08	kg	1	7.755e-08	kg
	Moulding	7.755e-08	kg	1	7.755e-08	kg
	Polyvinylchloride	2.85e-07	kg	1	2.85e-07	kg
	Textile	4.75e-08	kg	1	4.75e-08	kg
	Refrigérant	7.8e-09	kg	1	7.8e-09	kg
	Sodium metasilicate	0.000334	kg	1	0.000334	kg
	Sodium percarbonate	0.000334	kg	1	0.000334	kg
Ripening	Electricity	93.8	kWh	1	93.8	kWh
Edam cheese		Data	Unit	Economical allocation used	Final data	Unit
Milk reception	Cow milk	8.82	kg	0.5	4.41	kg
	Electricity	0.0336042	kWh	0.5	0.0168021	kWh
Steps before skimming	Steel	0.00108915	kg	0.5	0.000544575	kg
	Refrigerant	0.00109634	kg	0.5	0.00054817	kg
	Sodium metasilicate	0.0018202	kg	0.5	0.0009101	kg
	Sodium percarbonate	0.0018202	kg	0.5	0.0009101	kg
	Tap water	27.303	kg	0.5	13.6515	kg
	Waste water	27.303	kg	0.5	13.6515	kg
	Electricity	0.740401	kWh	0.5	0.3702	kWh
	Heat	0.0627	MJ	0.5	0.03135	MJ
Steps between skimming and draining	Steel	8.8237e-05	kg	0.6	5.29422e-05	kg
	Sodium metasilicate	6.68e-05	kg	0.6	4.008e-05	kg
	Sodium percarbonate	6.68e-05	kg	0.6	4.008e-05	kg
	Tap water	1.002	kg	0.6	0.6012	kg
	Waste water	1.002	kg	0.6	0.6012	kg
	Electricity	0.0466274	kWh	0.6	0.0279764	kWh
	Heat	0.1254	MJ	0.6	0.07524	MJ
	Polyvinylchloride	6.57e-06	kg	0.6	3.942e-06	kg
	Textile	1.095e-06	kg	0.6	6.57e-07	kg
	Polypropylene	1.736e-06	kg	0.6	1.0416e-06	kg
	Moulding	1.736e-06	kg	0.6	1.0416e-06	kg
Steps after draining	Sodium chloride	8.465	kg	1	8.465	kg
	Steel	9.806e-05	kg	1	9.806e-05	kg
	Tap water	14.012	kg	1	14.012	kg
	Sodium chloride	0.0545	kg	1	0.0545	kg
	Sodium bicarbonate	0.0036	kg	1	0.0036	kg
	Sodium silicate	0.0009	kg	1	0.0009	kg
	Waste water	0.0009	kg	1	0.0009	kg
	Electricity	0.675009	kWh	1	0.675009	kWh
	Polypropylene	7.755e-08	kg	1	7.755e-08	kg
	Moulding	7.755e-08	kg	1	7.755e-08	kg
	Polyvinylchloride	2.85e-07	kg	1	2.85e-07	kg
	Textile	4.75e-08	kg	1	4.75e-08	kg
	Refrigérant	7.8e-09	kg	1	7.8e-09	kg
	Sodium metasilicate	0.000334	kg	1	0.000334	kg
	Sodium percarbonate	0.000334	kg	1	0.000334	kg
Ripening	Electricity	13.1	kWh	1	13.1	kWh
Emmental cheese		Data	Unit	Economical allocation used	Final data	Unit
Milk reception	Cow milk	11.075	kg	0.29	3.21175	kg
	Electricity	0.387625	kWh	0.29	0.112411	kWh
Steps before skimming	Steel	0.0421957	kg	0.29	0.0122368	kg
	Refrigerant	0.00108915	kg	0.29	0.000315854	kg
	Sodium metasilicate	0.00109634	kg	0.29	0.000317939	kg
	Sodium percarbonate	0.0018202	kg	0.29	0.000527858	kg
	Tap water	0.0018202	kg	0.29	0.000527858	kg
	Waste water	27.303	kg	0.29	7.91787	kg
	Electricity	27.303	kWh	0.29	7.91787	kWh
	Heat	0.740401	MJ	0.29	0.214716	MJ
Steps between skimming and draining	Steel	0.0627	kg	0.37	0.023199	kg
	Sodium metasilicate	8.8237e-05	kg	0.37	3.26477e-05	kg
	Sodium percarbonate	6.68e-05	kg	0.37	2.4716e-05	kg
	Tap water	6.68e-05	kg	0.37	2.4716e-05	kg
	Waste water	1.002	kg	0.37	0.37074	kg
	Electricity	1.002	kWh	0.37	0.37074	kWh
	Heat	0.0466274	MJ	0.37	0.0172521	MJ
	Polyvinylchloride	0.1254	kg	0.37	0.046398	kg
	Textile	6.57e-06	kg	0.37	2.4309e-06	kg
	Polypropylene	1.095e-06	kg	0.37	4.0515e-07	kg
	Moulding	1.736e-06	kg	0.37	6.4232e-07	kg
Steps after draining	Sodium chloride	1.736e-06	kg	1	1.736e-06	kg
	Steel	8.465	kg	1	8.465	kg
	Tap water	9.806e-05	kg	1	9.806e-05	kg
	Sodium chloride	14.012	kg	1	14.012	kg
	Sodium bicarbonate	0.0545	kg	1	0.0545	kg
	Sodium silicate	0.0036	kg	1	0.0036	kg
	Waste water	0.0009	kg	1	0.0009	kg
	Electricity	0.0009	kWh	1	0.0009	kWh
	Polypropylene	0.675009	kg	1	0.675009	kg
	Moulding	7.755e-08	kg	1	7.755e-08	kg
	Polyvinylchloride	7.755e-08	kg	1	7.755e-08	kg
	Textile	2.85e-07	kg	1	2.85e-07	kg
	Refrigérant	4.75e-08	kg	1	4.75e-08	kg
	Sodium metasilicate	7.8e-09	kg	1	7.8e-09	kg
	Sodium percarbonate	0.000334	kg	1	0.000334	kg
Ripening	Electricity	0.000334	kWh	1	0.000334	kWh
Sheep cheese		Data	Unit	Economical allocation used	Final data	Unit
Milk reception	Sheep milk	6.46	kg	0.61	3.9406	kg
	Electricity	0.0246126	kWh	0.61	0.0150137	kWh
Steps before skimming	Steel	0.00108915	kg	0.61	0.000664382	kg
	Refrigerant	0.00109634	kg	0.61	0.000668767	kg
	Sodium metasilicate	0.0018202	kg	0.61	0.00111032	kg
	Sodium percarbonate	0.0018202	kg	0.61	0.00111032	kg
	Tap water	27.303	kg	0.61	16.6548	kg
	Waste water	27.303	kg	0.61	16.6548	kg
	Electricity	0.740401	kWh	0.61	0.451644	kWh
	Heat	0.0627	MJ	0.61	0.038247	MJ
Steps between skimming and draining	Steel	8.8237e-05	kg	0.72	6.35306e-05	kg
	Sodium metasilicate	6.68e-05	kg	0.72	4.8096e-05	kg
	Sodium percarbonate	6.68e-05	kg	0.72	4.8096e-05	kg
	Tap water	1.002	kg	0.72	0.72144	kg
	Waste water	1.002	kg	0.72	0.72144	kg
	Electricity	0.0466274	kWh	0.72	0.0335717	kWh
	Heat	0.1254	MJ	0.72	0.090288	MJ
	Polyvinylchloride	6.57e-06	kg	0.72	4.7304e-06	kg
	Textile	1.095e-06	kg	0.72	7.884e-07	kg
	Polypropylene	1.736e-06	kg	0.72	1.24992e-06	kg
	Moulding	1.736e-06	kg	0.72	1.24992e-06	kg
Steps after draining	Sodium chloride	8.465	kg	1	8.465	kg
	Steel	9.806e-05	kg	1	9.806e-05	kg
	Tap water	14.012	kg	1	14.012	kg
	Sodium chloride	0.0545	kg	1	0.0545	kg
	Sodium bicarbonate	0.0036	kg	1	0.0036	kg
	Sodium silicate	0.0009	kg	1	0.0009	kg
	Waste water	0.0009	kg	1	0.0009	kg
	Electricity	0.675009	kWh	1	0.675009	kWh
	Polypropylene	7.755e-08	kg	1	7.755e-08	kg
	Moulding	7.755e-08	kg	1	7.755e-08	kg
	Polyvinylchloride	2.85e-07	kg	1	2.85e-07	kg
	Textile	4.75e-08	kg	1	4.75e-08	kg
	Refrigérant	7.8e-09	kg	1	7.8e-09	kg
	Sodium metasilicate	0.000334	kg	1	0.000334	kg
	Sodium percarbonate	0.000334	kg	1	0.000334	kg
Ripening	Electricity	56.3	kWh	1	56.3	kWh
Melted cheese		Data	Unit	Economical allocation used	Final data	Unit
Milk reception	Cow milk	1.45	kg	1	1.45	kg
	Fresh cream	0.82	kg	1	0.82
	Electricity	0.0086487	kWh	1	0.0086487	kWh
Steps before skimming	Steel	0.00108915	kg	1	0.00108915	kg
	Refrigerant	0.00109634	kg	1	0.00109634	kg
	Sodium metasilicate	0.0018202	kg	1	0.0018202	kg
	Sodium percarbonate	0.0018202	kg	1	0.0018202	kg
	Tap water	27.303	kg	1	27.303	kg
	Waste water	27.303	kg	1	27.303	kg
	Electricity	0.740401	kWh	1	0.740401	kWh
	Heat	0.0627	MJ	1	0.0627	MJ
Steps between skimming and draining	Steel	8.8237e-05	kg	1	8.8237e-05	kg
	Sodium metasilicate	6.68e-05	kg	1	6.68e-05	kg
	Sodium percarbonate	6.68e-05	kg	1	6.68e-05	kg
	Tap water	1.002	kg	1	1.002	kg
	Waste water	1.002	kg	1	1.002	kg
	Electricity	0.0466274	kWh	1	0.0466274	kWh
	Heat	0.1254	MJ	1	0.1254	MJ
	Polyvinylchloride	6.57e-06	kg	1	6.57e-06	kg
	Textile	1.095e-06	kg	1	1.095e-06	kg
	Polypropylene	1.736e-06	kg	1	1.736e-06	kg
	Moulding	1.736e-06	kg	1	1.736e-06	kg
Steps after draining	Sodium chloride	8.465	kg	1	8.465	kg
	Steel	9.806e-05	kg	1	9.806e-05	kg
	Tap water	14.012	kg	1	14.012	kg
	Sodium chloride	0.0545	kg	1	0.0545	kg
	Sodium bicarbonate	0.0036	kg	1	0.0036	kg
	Sodium silicate	0.0009	kg	1	0.0009	kg
	Waste water	0.0009	kg	1	0.0009	kg
	Electricity	0.675009	kWh	1	0.675009	kWh
	Polypropylene	7.755e-08	kg	1	7.755e-08	kg
	Moulding	7.755e-08	kg	1	7.755e-08	kg
	Polyvinylchloride	2.85e-07	kg	1	2.85e-07	kg
	Textile	4.75e-08	kg	1	4.75e-08	kg
	Refrigérant	7.8e-09	kg	1	7.8e-09	kg
	Sodium metasilicate	0.000334	kg	1	0.000334	kg
	Sodium percarbonate	0.000334	kg	1	0.000334	kg
Ripening	Electricity	0	kWh	1	0	kWh
Gorgonzola cheese		Data	Unit	Economical allocation used	Final data	Unit
Milk reception	Cow milk	7.75	kg	0.63	4.8825	kg
	Electricity	0.0285275	kWh	0.63	0.0179723	kWh
Steps before skimming	Steel	0.00108915	kg	0.63	0.000686165	kg
	Refrigerant	0.00109634	kg	0.63	0.000690694	kg
	Sodium metasilicate	0.0018202	kg	0.63	0.00114673	kg
	Sodium percarbonate	0.0018202	kg	0.63	0.00114673	kg
	Tap water	27.303	kg	0.63	17.2009	kg
	Waste water	27.303	kg	0.63	17.2009	kg
	Electricity	0.740401	kWh	0.63	0.466452	kWh
	Heat	0.0627	MJ	0.63	0.039501	MJ
Steps between skimming and draining	Steel	8.8237e-05	kg	0.64	5.64717e-05	kg
	Sodium metasilicate	6.68e-05	kg	0.64	4.2752e-05	kg
	Sodium percarbonate	6.68e-05	kg	0.64	4.2752e-05	kg
	Tap water	1.002	kg	0.64	0.64128	kg
	Waste water	1.002	kg	0.64	0.64128	kg
	Electricity	0.0466274	kWh	0.64	0.0298415	kWh
	Heat	0.1254	MJ	0.64	0.080256	MJ
	Polyvinylchloride	6.57e-06	kg	0.64	4.2048e-06	kg
	Textile	1.095e-06	kg	0.64	7.008e-07	kg
	Polypropylene	1.736e-06	kg	0.64	1.11104e-06	kg
	Moulding	1.736e-06	kg	0.64	1.11104e-06	kg
Steps after draining	Sodium chloride	8.465	kg	1	8.465	kg
	Steel	9.806e-05	kg	1	9.806e-05	kg
	Tap water	14.012	kg	1	14.012	kg
	Sodium chloride	0.0545	kg	1	0.0545	kg
	Sodium bicarbonate	0.0036	kg	1	0.0036	kg
	Sodium silicate	0.0009	kg	1	0.0009	kg
	Waste water	0.0009	kg	1	0.0009	kg
	Electricity	0.675009	kWh	1	0.675009	kWh
	Polypropylene	7.755e-08	kg	1	7.755e-08	kg
	Moulding	7.755e-08	kg	1	7.755e-08	kg
	Polyvinylchloride	2.85e-07	kg	1	2.85e-07	kg
	Textile	4.75e-08	kg	1	4.75e-08	kg
	Refrigérant	7.8e-09	kg	1	7.8e-09	kg
	Sodium metasilicate	0.000334	kg	1	0.000334	kg
	Sodium percarbonate	0.000334	kg	1	0.000334	kg
Ripening	Electricity	37.5	kWh	1	37.5	kWh
Gouda cheese		Data	Unit	Economical allocation used	Final data	Unit
Milk reception	Cow milk	8.82	kg	0.42	3.7044	kg
	Electricity	0.0336042	kWh	0.42	0.0141138	kWh
Steps before skimming	Steel	0.00108915	kg	0.42	0.000457443	kg
	Refrigerant	0.00109634	kg	0.42	0.000460463	kg
	Sodium metasilicate	0.0018202	kg	0.42	0.000764484	kg
	Sodium percarbonate	0.0018202	kg	0.42	0.000764484	kg
	Tap water	27.303	kg	0.42	11.4673	kg
	Waste water	27.303	kg	0.42	11.4673	kg
	Electricity	0.740401	kWh	0.42	0.310968	kWh
	Heat	0.0627	MJ	0.42	0.026334	MJ
Steps between skimming and draining	Steel	8.8237e-05	kg	0.42	3.70595e-05	kg
	Sodium metasilicate	6.68e-05	kg	0.42	2.8056e-05	kg
	Sodium percarbonate	6.68e-05	kg	0.42	2.8056e-05	kg
	Tap water	1.002	kg	0.42	0.42084	kg
	Waste water	1.002	kg	0.42	0.42084	kg
	Electricity	0.0466274	kWh	0.42	0.0195835	kWh
	Heat	0.1254	MJ	0.42	0.052668	MJ
	Polyvinylchloride	6.57e-06	kg	0.42	2.7594e-06	kg
	Textile	1.095e-06	kg	0.42	4.599e-07	kg
	Polypropylene	1.736e-06	kg	0.42	7.2912e-07	kg
	Moulding	1.736e-06	kg	0.42	7.2912e-07	kg
Steps after draining	Sodium chloride	8.465	kg	1	8.465	kg
	Steel	9.806e-05	kg	1	9.806e-05	kg
	Tap water	14.012	kg	1	14.012	kg
	Sodium chloride	0.0545	kg	1	0.0545	kg
	Sodium bicarbonate	0.0036	kg	1	0.0036	kg
	Sodium silicate	0.0009	kg	1	0.0009	kg
	Waste water	0.0009	kg	1	0.0009	kg
	Electricity	0.675009	kWh	1	0.675009	kWh
	Polypropylene	7.755e-08	kg	1	7.755e-08	kg
	Moulding	7.755e-08	kg	1	7.755e-08	kg
	Polyvinylchloride	2.85e-07	kg	1	2.85e-07	kg
	Textile	4.75e-08	kg	1	4.75e-08	kg
	Refrigérant	7.8e-09	kg	1	7.8e-09	kg
	Sodium metasilicate	0.000334	kg	1	0.000334	kg
	Sodium percarbonate	0.000334	kg	1	0.000334	kg
Ripening	Electricity	21.9	kWh	1	21.9	kWh
Grana padano cheese		Data	Unit	Economical allocation used	Final data	Unit
Milk reception	Cow milk	13.91	kg	0.46	6.3986	kg
	Electricity	0.05227	kWh	0.46	0.0240442	kWh
Steps before skimming	Steel	0.00108915	kg	0.46	0.000501009	kg
	Refrigerant	0.00109634	kg	0.46	0.000504316	kg
	Sodium metasilicate	0.0018202	kg	0.46	0.000837292	kg
	Sodium percarbonate	0.0018202	kg	0.46	0.000837292	kg
	Tap water	27.303	kg	0.46	12.5594	kg
	Waste water	27.303	kg	0.46	12.5594	kg
	Electricity	0.740401	kWh	0.46	0.340584	kWh
	Heat	0.0627	MJ	0.46	0.028842	MJ
Steps between skimming and draining	Steel	8.8237e-05	kg	0.56	4.94127e-05	kg
	Sodium metasilicate	6.68e-05	kg	0.56	3.7408e-05	kg
	Sodium percarbonate	6.68e-05	kg	0.56	3.7408e-05	kg
	Tap water	1.002	kg	0.56	0.56112	kg
	Waste water	1.002	kg	0.56	0.56112	kg
	Electricity	0.0466274	kWh	0.56	0.0261113	kWh
	Heat	0.1254	MJ	0.56	0.070224	MJ
	Polyvinylchloride	6.57e-06	kg	0.56	3.6792e-06	kg
	Textile	1.095e-06	kg	0.56	6.132e-07	kg
	Polypropylene	1.736e-06	kg	0.56	9.7216e-07	kg
	Moulding	1.736e-06	kg	0.56	9.7216e-07	kg
Steps after draining	Sodium chloride	8.465	kg	1	8.465	kg
	Steel	9.806e-05	kg	1	9.806e-05	kg
	Tap water	14.012	kg	1	14.012	kg
	Sodium chloride	0.0545	kg	1	0.0545	kg
	Sodium bicarbonate	0.0036	kg	1	0.0036	kg
	Sodium silicate	0.0009	kg	1	0.0009	kg
	Waste water	0.0009	kg	1	0.0009	kg
	Electricity	0.675009	kWh	1	0.675009	kWh
	Polypropylene	7.755e-08	kg	1	7.755e-08	kg
	Moulding	7.755e-08	kg	1	7.755e-08	kg
	Polyvinylchloride	2.85e-07	kg	1	2.85e-07	kg
	Textile	4.75e-08	kg	1	4.75e-08	kg
	Refrigérant	7.8e-09	kg	1	7.8e-09	kg
	Sodium metasilicate	0.000334	kg	1	0.000334	kg
	Sodium percarbonate	0.000334	kg	1	0.000334	kg
Ripening	Electricity	300	kWh	1	300	kWh
Maasdaam cheese		Data	Unit	Economical allocation used	Final data	Unit
Milk reception	Cow milk	11.075	kg	0.4	4.43	kg
	Electricity	0.0421957	kWh	0.4	0.0168783	kWh
Steps before skimming	Steel	0.00108915	kg	0.4	0.00043566	kg
	Refrigerant	0.00109634	kg	0.4	0.000438536	kg
	Sodium metasilicate	0.0018202	kg	0.4	0.00072808	kg
	Sodium percarbonate	0.0018202	kg	0.4	0.00072808	kg
	Tap water	27.303	kg	0.4	10.9212	kg
	Waste water	27.303	kg	0.4	10.9212	kg
	Electricity	0.740401	kWh	0.4	0.29616	kWh
	Heat	0.0627	MJ	0.4	0.02508	MJ
Steps between skimming and draining	Steel	8.8237e-05	kg	0.5	4.41185e-05	kg
	Sodium metasilicate	6.68e-05	kg	0.5	3.34e-05	kg
	Sodium percarbonate	6.68e-05	kg	0.5	3.34e-05	kg
	Tap water	1.002	kg	0.5	0.501	kg
	Waste water	1.002	kg	0.5	0.501	kg
	Electricity	0.0466274	kWh	0.5	0.0233137	kWh
	Heat	0.1254	MJ	0.5	0.0627	MJ
	Polyvinylchloride	6.57e-06	kg	0.5	3.285e-06	kg
	Textile	1.095e-06	kg	0.5	5.475e-07	kg
	Polypropylene	1.736e-06	kg	0.5	8.68e-07	kg
	Moulding	1.736e-06	kg	0.5	8.68e-07	kg
Steps after draining	Sodium chloride	8.465	kg	1	8.465	kg
	Steel	9.806e-05	kg	1	9.806e-05	kg
	Tap water	14.012	kg	1	14.012	kg
	Sodium chloride	0.0545	kg	1	0.0545	kg
	Sodium bicarbonate	0.0036	kg	1	0.0036	kg
	Sodium silicate	0.0009	kg	1	0.0009	kg
	Waste water	0.0009	kg	1	0.0009	kg
	Electricity	0.675009	kWh	1	0.675009	kWh
	Polypropylene	7.755e-08	kg	1	7.755e-08	kg
	Moulding	7.755e-08	kg	1	7.755e-08	kg
	Polyvinylchloride	2.85e-07	kg	1	2.85e-07	kg
	Textile	4.75e-08	kg	1	4.75e-08	kg
	Refrigérant	7.8e-09	kg	1	7.8e-09	kg
	Sodium metasilicate	0.000334	kg	1	0.000334	kg
	Sodium percarbonate	0.000334	kg	1	0.000334	kg
Ripening	Electricity	35	kWh	1	35	kWh
Mozzarella cheese		Data	Unit	Economical allocation used	Final data	Unit
Milk reception	Cow milk	9.69	kg	0.32	3.1008	kg
	Electricity	0.0369489	kWh	0.32	0.0118236	kWh
Steps before skimming	Steel	0.00108915	kg	0.32	0.000348528	kg
	Refrigerant	0.00109634	kg	0.32	0.000350829	kg
	Sodium metasilicate	0.0018202	kg	0.32	0.000582464	kg
	Sodium percarbonate	0.0018202	kg	0.32	0.000582464	kg
	Tap water	27.303	kg	0.32	8.73696	kg
	Waste water	27.303	kg	0.32	8.73696	kg
	Electricity	0.740401	kWh	0.32	0.236928	kWh
	Heat	0.0627	MJ	0.32	0.020064	MJ
Steps between skimming and draining	Steel	8.8237e-05	kg	0.47	4.14714e-05	kg
	Sodium metasilicate	6.68e-05	kg	0.47	3.1396e-05	kg
	Sodium percarbonate	6.68e-05	kg	0.47	3.1396e-05	kg
	Tap water	1.002	kg	0.47	0.47094	kg
	Waste water	1.002	kg	0.47	0.47094	kg
	Electricity	0.0466274	kWh	0.47	0.0219149	kWh
	Heat	0.1254	MJ	0.47	0.058938	MJ
	Polyvinylchloride	6.57e-06	kg	0.47	3.0879e-06	kg
	Textile	1.095e-06	kg	0.47	5.1465e-07	kg
	Polypropylene	1.736e-06	kg	0.47	8.1592e-07	kg
	Moulding	1.736e-06	kg	0.47	8.1592e-07	kg
Steps after draining	Sodium chloride	8.465	kg	1	8.465	kg
	Steel	9.806e-05	kg	1	9.806e-05	kg
	Tap water	14.012	kg	1	14.012	kg
	Sodium chloride	0.0545	kg	1	0.0545	kg
	Sodium bicarbonate	0.0036	kg	1	0.0036	kg
	Sodium silicate	0.0009	kg	1	0.0009	kg
	Waste water	0.0009	kg	1	0.0009	kg
	Electricity	0.675009	kWh	1	0.675009	kWh
	Polypropylene	7.755e-08	kg	1	7.755e-08	kg
	Moulding	7.755e-08	kg	1	7.755e-08	kg
	Polyvinylchloride	2.85e-07	kg	1	2.85e-07	kg
	Textile	4.75e-08	kg	1	4.75e-08	kg
	Refrigérant	7.8e-09	kg	1	7.8e-09	kg
	Sodium metasilicate	0.000334	kg	1	0.000334	kg
	Sodium percarbonate	0.000334	kg	1	0.000334	kg
Ripening	Electricity	0	kWh	1	0	kWh
Raclette cheese		Data	Unit	Economical allocation used	Final data	Unit
Milk reception	Cow milk	10.66	kg	0.35	3.731	kg
	Electricity	0.0406146	kWh	0.35	0.0142151	kWh
Steps before skimming	Steel	0.00108915	kg	0.35	0.000381203	kg
	Refrigerant	0.00109634	kg	0.35	0.000383719	kg
	Sodium metasilicate	0.0018202	kg	0.35	0.00063707	kg
	Sodium percarbonate	0.0018202	kg	0.35	0.00063707	kg
	Tap water	27.303	kg	0.35	9.55605	kg
	Waste water	27.303	kg	0.35	9.55605	kg
	Electricity	0.740401	kWh	0.35	0.25914	kWh
	Heat	0.0627	MJ	0.35	0.021945	MJ
Steps between skimming and draining	Steel	8.8237e-05	kg	0.44	3.88243e-05	kg
	Sodium metasilicate	6.68e-05	kg	0.44	2.9392e-05	kg
	Sodium percarbonate	6.68e-05	kg	0.44	2.9392e-05	kg
	Tap water	1.002	kg	0.44	0.44088	kg
	Waste water	1.002	kg	0.44	0.44088	kg
	Electricity	0.0466274	kWh	0.44	0.0205161	kWh
	Heat	0.1254	MJ	0.44	0.055176	MJ
	Polyvinylchloride	6.57e-06	kg	0.44	2.8908e-06	kg
	Textile	1.095e-06	kg	0.44	4.818e-07	kg
	Polypropylene	1.736e-06	kg	0.44	7.6384e-07	kg
	Moulding	1.736e-06	kg	0.44	7.6384e-07	kg
Steps after draining	Sodium chloride	8.465	kg	1	8.465	kg
	Steel	9.806e-05	kg	1	9.806e-05	kg
	Tap water	14.012	kg	1	14.012	kg
	Sodium chloride	0.0545	kg	1	0.0545	kg
	Sodium bicarbonate	0.0036	kg	1	0.0036	kg
	Sodium silicate	0.0009	kg	1	0.0009	kg
	Waste water	0.0009	kg	1	0.0009	kg
	Electricity	0.675009	kWh	1	0.675009	kWh
	Polypropylene	7.755e-08	kg	1	7.755e-08	kg
	Moulding	7.755e-08	kg	1	7.755e-08	kg
	Polyvinylchloride	2.85e-07	kg	1	2.85e-07	kg
	Textile	4.75e-08	kg	1	4.75e-08	kg
	Refrigérant	7.8e-09	kg	1	7.8e-09	kg
	Sodium metasilicate	0.000334	kg	1	0.000334	kg
	Sodium percarbonate	0.000334	kg	1	0.000334	kg
Ripening	Electricity	35	kWh	1	35	kWh
Reblochon cheese		Data	Unit	Economical allocation used	Final data	Unit
Milk reception	Cow milk	8.14	kg	0.56	4.5584	kg
	Electricity	0.031	kWh	0.56	0.01736	kWh
Steps before skimming	Steel	0.00108915	kg	0.56	0.000609924	kg
	Refrigerant	0.00109634	kg	0.56	0.00061395	kg
	Sodium metasilicate	0.0018202	kg	0.56	0.00101931	kg
	Sodium percarbonate	0.0018202	kg	0.56	0.00101931	kg
	Tap water	27.303	kg	0.56	15.2897	kg
	Waste water	27.303	kg	0.56	15.2897	kg
	Electricity	0.740401	kWh	0.56	0.414624	kWh
	Heat	0.0627	MJ	0.56	0.035112	MJ
Steps between skimming and draining	Steel	8.8237e-05	kg	0.57	5.02951e-05	kg
	Sodium metasilicate	6.68e-05	kg	0.57	3.8076e-05	kg
	Sodium percarbonate	6.68e-05	kg	0.57	3.8076e-05	kg
	Tap water	1.002	kg	0.57	0.57114	kg
	Waste water	1.002	kg	0.57	0.57114	kg
	Electricity	0.0466274	kWh	0.57	0.0265776	kWh
	Heat	0.1254	MJ	0.57	0.071478	MJ
	Polyvinylchloride	6.57e-06	kg	0.57	3.7449e-06	kg
	Textile	1.095e-06	kg	0.57	6.2415e-07	kg
	Polypropylene	1.736e-06	kg	0.57	9.8952e-07	kg
	Moulding	1.736e-06	kg	0.57	9.8952e-07	kg
Steps after draining	Sodium chloride	8.465	kg	1	8.465	kg
	Steel	9.806e-05	kg	1	9.806e-05	kg
	Tap water	14.012	kg	1	14.012	kg
	Sodium chloride	0.0545	kg	1	0.0545	kg
	Sodium bicarbonate	0.0036	kg	1	0.0036	kg
	Sodium silicate	0.0009	kg	1	0.0009	kg
	Waste water	0.0009	kg	1	0.0009	kg
	Electricity	0.675009	kWh	1	0.675009	kWh
	Polypropylene	7.755e-08	kg	1	7.755e-08	kg
	Moulding	7.755e-08	kg	1	7.755e-08	kg
	Polyvinylchloride	2.85e-07	kg	1	2.85e-07	kg
	Textile	4.75e-08	kg	1	4.75e-08	kg
	Refrigérant	7.8e-09	kg	1	7.8e-09	kg
	Sodium metasilicate	0.000334	kg	1	0.000334	kg
	Sodium percarbonate	0.000334	kg	1	0.000334	kg
Ripening	Electricity	9.38	kWh	1	9.38	kWh
Roquefort cheese		Data	Unit	Economical allocation used	Final data	Unit
Milk reception	Sheep milk	4.65	kg	0.75	3.4875	kg
	Electricity	0.0177	kWh	0.75	0.013275	kWh
Steps before skimming	Steel	0.00108915	kg	0.75	0.000816863	kg
	Refrigerant	0.00109634	kg	0.75	0.000822255	kg
	Sodium metasilicate	0.0018202	kg	0.75	0.00136515	kg
	Sodium percarbonate	0.0018202	kg	0.75	0.00136515	kg
	Tap water	27.303	kg	0.75	20.4773	kg
	Waste water	27.303	kg	0.75	20.4773	kg
	Electricity	0.740401	kWh	0.75	0.5553	kWh
	Heat	0.0627	MJ	0.75	0.047025	MJ
Steps between skimming and draining	Steel	8.8237e-05	kg	0.77	6.79425e-05	kg
	Sodium metasilicate	6.68e-05	kg	0.77	5.1436e-05	kg
	Sodium percarbonate	6.68e-05	kg	0.77	5.1436e-05	kg
	Tap water	1.002	kg	0.77	0.77154	kg
	Waste water	1.002	kg	0.77	0.77154	kg
	Electricity	0.0466274	kWh	0.77	0.0359031	kWh
	Heat	0.1254	MJ	0.77	0.096558	MJ
	Polyvinylchloride	6.57e-06	kg	0.77	5.0589e-06	kg
	Textile	1.095e-06	kg	0.77	8.4315e-07	kg
	Polypropylene	1.736e-06	kg	0.77	1.33672e-06	kg
	Moulding	1.736e-06	kg	0.77	1.33672e-06	kg
Steps after draining	Sodium chloride	8.465	kg	1	8.465	kg
	Steel	9.806e-05	kg	1	9.806e-05	kg
	Tap water	14.012	kg	1	14.012	kg
	Sodium chloride	0.0545	kg	1	0.0545	kg
	Sodium bicarbonate	0.0036	kg	1	0.0036	kg
	Sodium silicate	0.0009	kg	1	0.0009	kg
	Waste water	0.0009	kg	1	0.0009	kg
	Electricity	0.675009	kWh	1	0.675009	kWh
	Polypropylene	7.755e-08	kg	1	7.755e-08	kg
	Moulding	7.755e-08	kg	1	7.755e-08	kg
	Polyvinylchloride	2.85e-07	kg	1	2.85e-07	kg
	Textile	4.75e-08	kg	1	4.75e-08	kg
	Refrigérant	7.8e-09	kg	1	7.8e-09	kg
	Sodium metasilicate	0.000334	kg	1	0.000334	kg
	Sodium percarbonate	0.000334	kg	1	0.000334	kg
Ripening	Electricity	56.3	kWh	1	56.3	kWh
