# Supplementary material for: Life cycle inventory and assessment data for quantifying the environmental impacts of a wide range of food products belonging to the same food category: A case study of 80 pizzas representatives of the French retail market
Source: Data Brief. 2022 Feb 13;41:107950. doi: 10.1016/j.dib.2022.107950 (PMC8866676; doi:10.1016/j.dib.2022.107950)
Supplement: Supplementary file 1 [file mmc1.zip › dataset_pizzas_LCI packaging.xlsx]

## Sheet: LCI Packaging
		Solid board (kg)	Folding board (kg)	Plastic film (kg)						Unit	Database	Name in database
	Pizza 1	0	0.104	0.027				Solid board (1kg)	1	kg	Ecoinvent 3	Solid bleached board {GLO}|market for|Cut-off
	Pizza 2	0	0.061625	0.00875				Folding board (1kg)	1	kg	Ecoinvent 3	Folding boxboard/chipboard {GLO}|market for|Cut-off, S
	Pizza 3	0	0.0693333	0.018				Plastic film (1kg)	1	kg	Ecoinvent 3	Polyethylene, low density, granulate {GLO}|market for|Cut-off, S
	Pizza 4	0	0.0693333	0.018					1.02	kg	Ecoinvent 3	Extrusion, plastic film {RER}|extrusion, plastic film|Cut-off, S
	Pizza 5	0	0.061625	0.00875
	Pizza 6	0	0.0665	0.024
	Pizza 7	0	0.061625	0.00875
	Pizza 8	0	0.0693333	0.018
	Pizza 9	0	0.0577778	0.015
	Pizza 10	0.210857	0	0.00971429
	Pizza 11	0.1845	0	0.0085
	Pizza 12	0.175714	0	0.00809524
	Pizza 13	0.189231	0	0.00871795
	Pizza 14	0.1845	0	0.0085
	Pizza 15	0.1845	0	0.0085
	Pizza 16	0.130619	0	0.0060177
	Pizza 17	0.1845	0	0.0085
	Pizza 18	0.171628	0	0.00790698
	Pizza 19	0	0.052	0.0135
	Pizza 20	0	0.0821667	0.0116667
	Pizza 21	0.123	0	0.00566667
	Pizza 22	0.1845	0	0.0085
	Pizza 23	0	0.061625	0.00875
	Pizza 24	0	0.0665	0.024
	Pizza 25	0.123	0	0.00566667
	Pizza 26	0.18	0	0.00829268
	Pizza 27	0.129474	0	0.00596491
	Pizza 28	0.126154	0	0.00589744
	Pizza 29	0	0.069333	0.018
	Pizza 30	0	0.0665	0.024
	Pizza 31	0.167727	0	0.00772727
	Pizza 32	0.1476	0	0.0068
	Pizza 33	0.129474	0	0.00596491
	Pizza 34	0.171628	0	0.00790698
	Pizza 35	0.3075	0	0.0141667
	Pizza 36	0.1845	0	0.0085
	Pizza 37	0.199459	0	0.00918919
	Pizza 38	0.175714	0	0.00809524
	Pizza 39	0.1845	0	0.0085
	Pizza 40	0	0.0693333	0.018
	Pizza 41	0	0.0693333	0.018
	Pizza 42	0	0.156	0.0405
	Pizza 43	0	0.069333	0.018
	Pizza 44	0.123	0	0.00566667
	Pizza 45	0.123	0	0.00566667
	Pizza 46	0.18	0	0.00829268
	Pizza 47	0.1968	0	0.00906667
	Pizza 48	0.1845	0	0.008625
	Pizza 49	0.164	0	0.00766667
	Pizza 50	0.164	0	0.00766667
	Pizza 51	0.238065	0	0.0109677
	Pizza 52	0.218056	0.095	0.0183333
	Pizza 53	0.191688	0	0.00883117
	Pizza 54	0.19625	0.0855	0.0165
	Pizza 55	0.0785	0.0342	0.0066
	Pizza 56	0	0.078	0.02025
	Pizza 57	0	0.0693333	0.018
	Pizza 58	0	0.0738889	0.0266667
	Pizza 59	0.1845	0	0.0085
	Pizza 60	0.1845	0	0.0085
	Pizza 61	0.1845	0	0.0085
	Pizza 62	0.217059	0	0.01
	Pizza 63	0.1845	0	0.0085
	Pizza 64	0.1845	0	0.0085
	Pizza 65	0.283846	0	0.0130769
	Pizza 66	0	0.0693333	0.018
	Pizza 67	0	0.0738889	0.0266667
	Pizza 68	0	0.0693333	0.018
	Pizza 69	0	0.0693333	0.018
	Pizza 70	0	0.0693333	0.018
	Pizza 71	0.167727	0	0.00772727
	Pizza 72	0	0.132766	0.0344681
	Pizza 73	0	0.0577778	0.015
	Pizza 74	0.1845	0	0.0085
	Pizza 75	0.1845	0	0.0085
	Pizza 76	0	0.0693333	0.018
	Pizza 77	0.167727	0	0.00772727
	Pizza 78	0.167727	0	0.00772727
	Pizza 79	0.210857	0	0.00971429
	Pizza 80	0.217059	0	0.01
