# Supplementary material for: Life cycle inventory and assessment data for quantifying the environmental impacts of a wide range of food products belonging to the same food category: A case study of 80 pizzas representatives of the French retail market
Source: Data Brief. 2022 Feb 13;41:107950. doi: 10.1016/j.dib.2022.107950 (PMC8866676; doi:10.1016/j.dib.2022.107950)
Supplement: Supplementary file 1 [file mmc1.zip › dataset_pizzas_LCI recipes.xlsx]

## Sheet: Recipes
Recipes for 1kg of pizza (food wastes not included)						Recipes for 1kg of pizza (Food waste at manufacturing and retail included)
		Mass (kg)						Mass (kg)				Waste during manufacturing (%)
Pizza 1	Dough	0.44				Pizza 1	Dough	0.462				Aromatic herbs	0
	Tomato sauce	0.317					Tomato sauce	0.33285				Artichocke	80
	Ham	0.183					Ham	0.19215				Basil	20
	Emmental cheese	0.06					Emmental cheese	0.063				Carott	20
												Eggplant	20
Pizza 2	Dough	0.55				Pizza 2	Dough	0.5775				Garlic	20
	Tomato sauce	0.2745					Tomato sauce	0.288225				Mushroom	20
	Ham	0.099					Ham	0.10395				Olive	50
	Melted cheese	0.0765					Melted cheese	0.080325				Onion	20
												Oregano	0
Pizza 3	Dough	0.38				Pizza 3	Dough	0.399				Pepper	3
	Tomato sauce	0.20832					Tomato sauce	0.218736				Spinach	3
	Ham	0.1178					Ham	0.12369				Zucchini	3
	Emmental cheese	0.1612					Emmental cheese	0.16926
	Mushroom	0.0992					Mushroom	0.124
	Olive	0.031					Olive	0.04805
	Basil	0.00248					Basil	0.0031
												Waste during retailing (%)
Pizza 4	Dough	0.38				Pizza 4	Dough	0.399				Frozen pizzas	0.6
	Tomato sauce	0.22692					Tomato sauce	0.238266				Fresh pizzas	5
	Ham	0.1922					Ham	0.20181
	Emmental cheese	0.1736					Emmental cheese	0.18228
	Olive	0.0248					Olive	0.03844
	Basil	0.00248					Basil	0.0031
Pizza 5	Dough	0.55				Pizza 5	Dough	0.5775
	Tomato sauce	0.29475					Tomato sauce	0.309488
	Ham	0.0765					Ham	0.080325
	Melted cheese	0.07875					Melted cheese	0.0826875
Pizza 6	Dough	0.47				Pizza 6	Dough	0.4935
	Tomato sauce	0.24115					Tomato sauce	0.253208
	Ham	0.1908					Ham	0.20034
	Melted cheese	0.09805					Melted cheese	0.102953
Pizza 7	Dough	0.55				Pizza 7	Dough	0.5775
	Tomato sauce	0.26					Tomato sauce	0.273
	Ham	0.099					Ham	0.10395
	Melted cheese	0.081					Melted cheese	0.08505
	Aromatic herbs	0.01					Aromatic herbs	0.0105
Pizza 8	Dough	0.42				Pizza 8	Dough	0.441
	Tomato sauce	0.174					Tomato sauce	0.1827
	Ham	0.116					Ham	0.1218
	Emmental cheese	0.0406					Emmental cheese	0.04263
	Melted cheese	0.1798					Melted cheese	0.18879
	Mushroom	0.0638					Mushroom	0.07975
	Olive	0.0058					Olive	0.00899
Pizza 9	Dough	0.477				Pizza 9	Dough	0.50085
	Tomato sauce	0.128					Tomato sauce	0.1344
	Ham	0.141					Ham	0.14805
	Emmental cheese	0.027					Emmental cheese	0.02835
	Mozzarella cheese	0.031					Mozzarella cheese	0.03255
	Melted cheese	0.196					Melted cheese	0.2058
Pizza 10	Dough	0.51				Pizza 10	Dough	0.51306
	Tomato sauce	0.2303					Tomato sauce	0.231682
	Ham	0.11025					Ham	0.110911
	Melted cheese	0.14945					Melted cheese	0.150347
Pizza 11	Dough	0.44				Pizza 11	Dough	0.44264
	Tomato sauce	0.1848					Tomato sauce	0.185909
	Ham	0.1176					Ham	0.118306
	Mozarella cheese	0.0588					Mozarella cheese	0.0591528
	Melted cheese	0.1036					Melted cheese	0.104222
	Mushroom	0.0952					Mushroom	0.114811
Pizza 12	Dough	0.41				Pizza 12	Dough	0.41246
	Tomato sauce	0.201					Tomato sauce	0.202206
	Ham	0.12					Ham	0.12072
	Emmental cheese	0.06					Emmental cheese	0.06036
	Mushroom	0.12					Mushroom	0.14472
	Olive	0.03					Olive	0.04518
	Basil	0.002					Basil	0.002412
Pizza 13	Dough	0.414				Pizza 13	Dough	0.416484
	Tomato sauce	0.125404					Tomato sauce	0.126156
	Ham	0.095518					Ham	0.0960911
	Emmental cheese	0.041606					Emmental cheese	0.0418556
	Edam cheese	0.041606					Edam cheese	0.0418556
	Onion	0.07032					Onion	0.0848059
	Olive	0.0293					Olive	0.0441258
	Mushroom	0.062116					Mushroom	0.0749119
Pizza 14	Dough	0.447				Pizza 14	Dough	0.449682
	Tomato sauce	0.211246					Tomato sauce	0.212513
	Ham	0.081844					Ham	0.0823351
	Mozzarella cheese	0.117236					Mozzarella cheese	0.117939
	Edam cheese	0.058618					Edam cheese	0.0589697
	Olive	0.023226					Olive	0.0349784
	Mushroom	0.058618					Mushroom	0.0706933
Pizza 15	Dough	0.45				Pizza 15	Dough	0.4527
	Tomato sauce	0.2365					Tomato sauce	0.237919
	Ham	0.09075					Ham	0.0912945
	Emmental cheese	0.0275					Emmental cheese	0.027665
	Edam cheese	0.055					Edam cheese	0.05533
	Onion	0.0385					Onion	0.046431
	Mushroom	0.06875					Mushroom	0.0829125
	Olive	0.033					Olive	0.049698
Pizza 16	Dough	0.58				Pizza 16	Dough	0.58348
	Tomato sauce	0.1596					Tomato sauce	0.160558
	Ham	0.126					Ham	0.126756
	Mozzarella cheese	0.0672					Mozzarella cheese	0.0676032
	Edam	0.0672					Edam	0.0676032
Pizza 17	Dough	0.47				Pizza 17	Dough	0.47282
	Tomato sauce	0.18285					Tomato sauce	0.183947
	Ham	0.12455					Ham	0.125297
	Mozzarella cheese	0.15105					Mozzarella cheese	0.151956
	Pelled tomato	0.07155					Pelled tomato	0.0719793
Pizza 18	Dough	0.43				Pizza 18	Dough	0.43258
	Tomato sauce	0.0858					Tomato sauce	0.0863148
	Ham	0.1425					Ham	0.143355
	Emmental cheese	0.1425					Emmental cheese	0.143355
	Pelled tomato	0.0285					Pelled tomato	0.028671
	Olive	0.0228					Olive	0.0343368
Pizza 19	Dough	0.37				Pizza 19	Dough	0.3885
	Tomato sauce	0.2331					Tomato sauce	0.244755
	Ham	0.1575					Ham	0.165375
	Emmental cheese	0.0945					Emmental cheese	0.099225
	Mozzarella cheese	0.063					Mozzarella cheese	0.06615
	Melted cheese	0.0315					Melted cheese	0.033075
	Olive	0.0504					Olive	0.07812
Pizza 20	Dough	0.38				Pizza 20	Dough	0.399
	Tomato sauce	0.279					Tomato sauce	0.29295
	Ham	0.1488					Ham	0.15624
	Emmental cheese	0.0248					Emmental cheese	0.02604
	Mozzarella cheese	0.0496					Mozzarella cheese	0.05208
	Melted cheese	0.0806					Melted cheese	0.08463
	Olive	0.0372					Olive	0.05766
Pizza 21	Dough	0.563				Pizza 21	Dough	0.566378
	Tomato sauce	0.129					Tomato sauce	0.129774
	Ham	0.1					Ham	0.1006
	Emmental cheese	0.065					Emmental cheese	0.06539
	Mushroom	0.056					Mushroom	0.067536
	Pesto sauce	0.025					Pesto sauce	0.02515
Pizza 22	Dough	0.471				Pizza 22	Dough	0.473826
	Tomato sauce	0.162					Tomato sauce	0.162972
	Ham	0.107					Ham	0.107642
	Mozzarella cheese	0.154					Mozzarella cheese	0.154924
	Mushroom	0.083					Mushroom	0.100098
	Olive	0.023					Olive	0.034638
Pizza 23	Dough	0.55				Pizza 23	Dough	0.5775
	Tomato sauce	0.25					Tomato sauce	0.2625
	Ham	0.094					Ham	0.0987
	Melted cheese	0.106					Melted cheese	0.1113
Pizza 24	Dough	0.47				Pizza 24	Dough	0.4935
	Tomato sauce	0.2438					Tomato sauce	0.25599
	Melted cheese	0.07155					Melted cheese	0.0751275
	Cheddar cheese	0.07155					Cheddar cheese	0.0751275
	Mozzarella cheese	0.07155					Mozzarella cheese	0.0751275
	Emmental cheese	0.07155					Emmental cheese	0.0751275
Pizza 25	Dough	0.47				Pizza 25	Dough	0.47282
	Tomato sauce	0.2438					Tomato sauce	0.245263
	Mozzarella cheese	0.093751					Mozzarella cheese	0.0943135
	Emmental cheese	0.093751					Emmental cheese	0.0943135
	Edam cheese	0.093338					Edam cheese	0.093898
Pizza 26	Dough	0.42				Pizza 26	Dough	0.42252
	Fresh cream	0.2262					Fresh cream	0.227557
	Lardoons	0.1073					Lardoons	0.107944
	Reblochon cheese	0.0116					Reblochon cheese	0.0116696
	Mozzarella cheese	0.058					Mozzarella cheese	0.058348
	Melted cheese	0.058					Melted cheese	0.058348
	Onion	0.0348					Onion	0.0419688
Pizza 27	Dough	0.46				Pizza 27	Dough	0.46276
	Tomato sauce	0.2484					Tomato sauce	0.24989
	Edam cheese	0.0648					Edam cheese	0.0651888
	Mozzarella cheese	0.081					Mozzarella cheese	0.081486
	Emmental cheese	0.1458					Emmental cheese	0.146675
Pizza 28	Dough	0.46				Pizza 28	Dough	0.46276
	Tomato sauce	0.11016					Tomato sauce	0.110821
	Fresh cream	0.108					Fresh cream	0.108648
	Melted cheese	0.00324					Melted cheese	0.00325944
	Cheddar cheese	0.14364					Cheddar cheese	0.144502
	Edam cheese	0.0513					Edam cheese	0.0516078
	Mozzarella cheese	0.0756					Mozzarella cheese	0.0760536
	Aromatic herbs	0.027					Aromatic herbs	0.027162
Pizza 29	Dough	0.38				Pizza 29	Dough	0.399
	Tomato sauce	0.2294					Tomato sauce	0.24087
	Emmental cheese	0.1736					Emmental cheese	0.18228
	Gouda cheese	0.155					Gouda cheese	0.16275
	Melted cheese	0.0372					Melted cheese	0.03906
	Olive	0.0248					Olive	0.03844
Pizza 30	Dough	0.47				Pizza 30	Dough	0.4935
	Tomato sauce	0.1855					Tomato sauce	0.194775
	Gouda cheese	0.1219					Gouda cheese	0.127995
	Melted cheese	0.0901					Melted cheese	0.094605
	Cheddar cheese	0.0636					Cheddar cheese	0.06678
	Basil	0.03445					Basil	0.0430625
	Oregano	0.03445					Oregano	0.0361725
Pizza 31	Dough	0.49				Pizza 31	Dough	0.49294
	Tomato sauce	0.2448					Tomato sauce	0.246269
	Goat cheese	0.1173					Goat cheese	0.118004
	Maasdaam cheese	0.1275					Maasdaam cheese	0.128265
	Olive	0.0204					Olive	0.0307224
Pizza 32	Dough	0.51				Pizza 32	Dough	0.51306
	Tomato sauce	0.18865					Tomato sauce	0.189782
	Emmental cheese	0.0686					Emmental cheese	0.0690116
	Mozzarella cheese	0.13965					Mozzarella cheese	0.140488
	Cheddar cheese	0.0686					Cheddar cheese	0.0690116
Pizza 33	Dough	0.48				Pizza 33	Dough	0.48288
	Tomato sauce	0.2236					Tomato sauce	0.224942
	Emmental cheese	0.00728					Emmental cheese	0.00732368
	Gorgonzola cheese	0.04576					Gorgonzola cheese	0.0460346
	Edam cheese	0.07228					Edam cheese	0.0727137
	Mozzarella cheese	0.11232					Mozzarella cheese	0.112994
	Olive oil	0.02028					Olive oil	0.0204017
	Aromatic herbs	0.0385					Aromatic herbs	0.038731
Pizza 34	Dough	0.4				Pizza 34	Dough	0.4024
	Tomato sauce	0.18					Tomato sauce	0.18108
	Comté cheese	0.084					Comté cheese	0.084504
	Raclette cheese	0.114					Raclette cheese	0.114684
	Emmental cheese	0.192					Emmental cheese	0.193152
	Olive	0.03					Olive	0.04518
Pizza 35	Dough	0.59				Pizza 35	Dough	0.59354
	Tomato sauce	0.11					Tomato sauce	0.11066
	Sheep cheese	0.0467					Sheep cheese	0.0469802
	Grana padano cheese	0.0467					Grana padano cheese	0.0469802
	Asiago cheese	0.0467					Asiago cheese	0.0469802
	Mozzarella cheese	0.0467					Mozzarella cheese	0.0469802
	Edam cheese	0.0467					Edam cheese	0.0469802
	Melted cheese	0.0467					Melted cheese	0.0469802
	Sunflower oil	0.02					Sunfloweroil	0.02012
Pizza 36	Dough	0.5				Pizza 36	Dough	0.503
	Tomato sauce	0.175					Tomato sauce	0.17605
	Gorgonzola cheese	0.075					Gorgonzola cheese	0.07545
	Emmental cheese	0.115					Emmental cheese	0.11569
	Mozzarella cheese	0.14					Mozzarella cheese	0.14084
Pizza 37	Dough	0.543				Pizza 37	Dough	0.546258
	Tomato sauce	0.15081					Tomato sauce	0.151715
	Melted cheese	0.028334					Melted cheese	0.028504
	Mozzarella cheese	0.084088					Mozzarella cheese	0.0845925
	Edam cheese	0.085002					Edam cheese	0.085512
	Emmental cheese	0.085002					Emmental cheese	0.085512
	Olive	0.02285					Olive	0.0344121
Pizza 38	Dough	0.4				Pizza 38	Dough	0.4024
	Tomato sauce	0.222					Tomato sauce	0.223332
	Mozzarella cheese	0.084					Mozzarella cheese	0.084504
	Emmental cheese	0.084					Emmental cheese	0.084504
	Goat cheese	0.12					Goat cheese	0.12072
	Olive	0.03					Olive	0.04518
	Olive oil	0.006					Olive oil	0.006036
Pizza 39	Dough	0.405				Pizza 39	Dough	0.40743
	Tomato sauce	0.2261					Tomato sauce	0.227457
	Roquefort cheese	0.0357					Roquefort cheese	0.0359142
	Goat cheese	0.06545					Goat cheese	0.0658427
	Comté cheese	0.0833					Comté cheese	0.0837998
	Emmental cheese	0.0952					Emmental cheese	0.0957712
	Olive	0.02975					Olive	0.0448035
	Olive oil	0.00595					Olive oil	0.0059857
Pizza 40	Dough	0.25				Pizza 40	Dough	0.2625
	Tomato sauce	0.2625					Tomato sauce	0.275625
	Emmental cheese	0.1425					Emmental cheese	0.149625
	Goat cheese	0.15375					Goat cheese	0.161438
	Peeled tomato	0.13125					Peeled tomato	0.137813
Pizza 41	Dough	0.28				Pizza 41	Dough	0.294
	Tomato sauce	0.3204					Tomato sauce	0.33642
	Cheddar cheese	0.09					Cheddar cheese	0.0945
	Mozzarella cheese	0.09					Mozzarella cheese	0.0945
	Emmental cheese	0.0972					Emmental cheese	0.10206
	Melted cheese	0.1224					Melted cheese	0.12852
Pizza 42	Dough	0.42				Pizza 42	Dough	0.441
	Tomato sauce	0.2117					Tomato sauce	0.222285
	Emmental cheese	0.0551					Emmental cheese	0.057855
	Roquefort cheese	0.0725					Roquefort cheese	0.076125
	Mozzarella cheese	0.0725					Mozzarella cheese	0.076125
	Melted cheese	0.1682					Melted cheese	0.17661
Pizza 43	Dough	0.38				Pizza 43	Dough	0.399
	Tomato sauce	0.2232					Tomato sauce	0.23436
	Emmental cheese	0.1736					Emmental cheese	0.18228
	Gouda cheese	0.155					Gouda cheese	0.16275
	Cheddar cheese	0.0372					Cheddar cheese	0.03906
	Olive	0.031					Olive	0.04805
Pizza 44	Dough	0.47				Pizza 44	Dough	0.47282
	Tomato sauce	0.1113					Tomato sauce	0.111968
	Beef	0.106					Beef	0.106636
	Edam cheese	0.1007					Edam cheese	0.101304
	Peeled tomato	0.106					Peeled tomato	0.106636
	Onion	0.053					Onion	0.063918
Pizza 45	Dough	0.58				Pizza 45	Dough	0.58348
	Tomato sauce	0.0504					Tomato sauce	0.0507024
	Beef	0.1344					Beef	0.135206
	Mozzarella cheese	0.0504					Mozzarella cheese	0.0507024
	Garlic	0.0084					Garlic	0.0101304
	Oregano	0.0084					Oregano	0.0084504
	Pepper	0.0336					Pepper	0.0348096
	Spices	0.0084					Spices	0.0084504
Pizza 46	Dough	0.41				Pizza 46	Dough	0.41246
	Tomato sauce	0.16225					Tomato sauce	0.163223
	Melted cheese	0.07965					Melted cheese	0.0801279
	Mozzarella cheese	0.07965					Mozzarella cheese	0.0801279
	Beef	0.11505					Beef	0.11574
	Aromatic herbs	0.0236					Aromatic herbs	0.0237416
	Carott	0.0472					Carott	0.0569232
	Garlic	0.0354					Garlic	0.0426924
	Onion	0.0472					Onion	0.0569232
Pizza 47	Dough	0.39				Pizza 47	Dough	0.39234
	Tomato sauce	0.2501					Tomato sauce	0.251601
	Edam cheese	0.0366					Edam cheese	0.0368196
	Mozzarella cheese	0.0366					Mozzarella cheese	0.0368196
	Beef	0.1281					Beef	0.128869
	Peeled tomato	0.0366					Peeled tomato	0.0368196
	Onion	0.0366					Onion	0.0441396
Pizza 48	Dough	0.49				Pizza 48	Dough	0.49294
	Tomato sauce	0.25					Tomato sauce	0.2515
	Emmental cheese	0.09					Emmental cheese	0.09054
	Mozzarella cheese	0.09					Mozzarella cheese	0.09054
	Beef	0.08					Beef	0.08048
Pizza 49	Dough	0.56				Pizza 49	Dough	0.56336
	Tomato sauce	0.1584					Tomato sauce	0.15935
	Edam cheese	0.0198					Edam cheese	0.0199188
	Melted cheese	0.0594					Melted cheese	0.0597564
	Emmental cheese	0.11					Emmental cheese	0.11066
	Pepper	0.0351					Pepper	0.0363636
	Peeled tomato	0.022					Peeled tomato	0.022132
	Zucchini	0.0352					Zucchini	0.0364672
Pizza 50	Dough	0.546				Pizza 50	Dough	0.549276
	Tomato sauce	0.2951					Tomato sauce	0.296871
	Melted cheese	0.073094					Melted cheese	0.0735326
	Pepper	0.023154					Pepper	0.0239875
	Peeled tomato	0.046762					Peeled tomato	0.0470426
	Aromatic herbs	0.01589					Aromatic herbs	0.0159853
Pizza 51	Dough	0.58				Pizza 51	Dough	0.58348
	Tomato sauce	0.0672					Tomato sauce	0.0676032
	Mozzarella	0.0882					Mozzarella	0.0887292
	Oregano	0.0168					Oregano	0.0169008
Pizza 52	Dough	0.59				Pizza 52	Dough	0.6195
	Tomato sauce	0.2					Tomato sauce	0.21
	Mozzarella	0.21					Mozzarella	0.2205
Pizza 53	Dough	0.39				Pizza 53	Dough	0.39234
	Tomato sauce	0.19					Tomato sauce	0.19114
	Fresh cream	0.05					Fresh cream	0.0503
	Mozzarella cheese	0.06					Mozzarella cheese	0.06036
	Edam cheese	0.06					Edam cheese	0.06036
	Olive	0.02					Olive	0.03012
	Pepper	0.09					Pepper	0.09324
	Onion	0.03					Onion	0.03618
	Peeled tomato	0.009					Peeled tomato	0.009054
Pizza 54	Dough	0.485				Pizza 54	Dough	0.50925
	Tomato sauce	0.18					Tomato sauce	0.189
	Mozzarella cheese	0.157					Mozzarella cheese	0.16485
	Grana padano cheese	0.044					Grana padano cheese	0.0462
	Eggplant	0.134					Eggplant	0.1675
Pizza 55	Dough	0.45				Pizza 55	Dough	0.4725
	Tomato sauce	0.1595					Tomato sauce	0.167475
	Mozzarella cheese	0.11					Mozzarella cheese	0.1155
	Pepper	0.0506					Pepper	0.054648
	Artichoke	0.0457					Artichoke	0.084545
	Eggplant	0.0825					Eggplant	0.103125
	Zucchini	0.0825					Zucchini	0.0891
Pizza 56	Dough	0.418				Pizza 56	Dough	0.4389
	Tomato sauce	0.008					Tomato sauce	0.0084
	Fresh cream	0.215					Fresh cream	0.22575
	Raclette cheese	0.108					Raclette cheese	0.1134
	Lardoons	0.251					Lardoons	0.26355
Pizza 57	Dough	0.423				Pizza 57	Dough	0.44415
	Tomato sauce	0.24					Tomato sauce	0.252
	Emmental cheese	0.14137					Emmental cheese	0.148439
	Chorizo	0.13936					Chorizo	0.146328
	Pepper	0.05226					Pepper	0.0564408
Pizza 58	Dough	0.468				Pizza 58	Dough	0.4914
	Tomato sauce	0.245					Tomato sauce	0.25725
	Emmental cheese	0.033					Emmental cheese	0.03465
	Melted cheese	0.081					Melted cheese	0.08505
	Goat cheese	0.084					Goat cheese	0.0882
	Lardoons	0.089					Lardoons	0.09345
Pizza 59	Dough	0.43				Pizza 59	Dough	0.43258
	Tomato sauce	0.2508					Tomato sauce	0.252305
	Emmental cheese	0.07125					Emmental cheese	0.0716775
	Mozzarella cheese	0.08265					Mozzarella cheese	0.0831459
	Chorizo	0.07125					Chorizo	0.0716775
	Pepper	0.09462					Pepper	0.0980263
Pizza 60	Dough	0.46				Pizza 60	Dough	0.46276
	Tomato sauce	0.2376					Tomato sauce	0.239026
	Melted cheese	0.0459					Melted cheese	0.0461754
	Mozzarella cheese	0.1026					Mozzarella cheese	0.103216
	Ham	0.0783					Ham	0.0787698
	Chorizo	0.0513					Chorizo	0.0516078
	Rapeseed oil	0.0243					Rapeseed oil	0.0244458
Pizza 61	Dough	0.42				Pizza 61	Dough	0.42252
	Tomato sauce	0.2204					Tomato sauce	0.221722
	Mozzarella cheese	0.0667					Mozzarella cheese	0.0671002
	Melted cheese	0.0696					Melted cheese	0.0700176
	Chorizo	0.1653					Chorizo	0.166292
	Peeled tomato	0.0116					Peeled tomato	0.0116696
	Pepper	0.0232					Pepper	0.0240352
	Eggplant	0.0232					Eggplant	0.0279792
Pizza 62	Dough	0.41				Pizza 62	Dough	0.41246
	Tomato sauce	0.118					Tomato sauce	0.118708
	Emmental cheese	0.05605					Emmental cheese	0.0563863
	Edam cheese	0.05605					Edam cheese	0.0563863
	Lardoons	0.08555					Lardoons	0.0860633
	Chorizo	0.05605					Chorizo	0.0563863
	Onion	0.0472					Onion	0.0569232
	Aromatic herbs	0.0472					Aromatic herbs	0.0474832
Pizza 63	Dough	0.41				Pizza 63	Dough	0.41246
	Tomato sauce	0.2714					Tomato sauce	0.273028
	Emmental cheese	0.059					Emmental cheese	0.059354
	Mozzarella cheese	0.0885					Mozzarella cheese	0.089031
	Chorizo	0.08555					Chorizo	0.0860633
	Pepper	0.08555					Pepper	0.0886298
Pizza 64	Dough	0.42				Pizza 64	Dough	0.42252
	Tomato sauce	0.2164					Tomato sauce	0.217698
	Mozzarella cheese	0.0696					Mozzarella cheese	0.0700176
	Melted cheese	0.145					Melted cheese	0.14587
	Chorizo	0.058					Chorizo	0.058348
	Pepper	0.0928					Pepper	0.0961408
Pizza 65	Dough	0.56				Pizza 65	Dough	0.56336
	Tomato sauce	0.1					Tomato sauce	0.1006
	Edam cheese	0.1					Edam cheese	0.1006
	Chorizo	0.1					Chorizo	0.1006
	Pepper	0.1					Pepper	0.1036
	Palm oil	0.04					Palm oil	0.04024
Pizza 66	Dough	0.37				Pizza 66	Dough	0.3885
	Tomato sauce	0.2142					Tomato sauce	0.22491
	Emmental cheese	0.1701					Emmental cheese	0.178605
	Goat cheese	0.126					Goat cheese	0.1323
	Lardoons	0.0882					Lardoons	0.09261
	Olive	0.0315					Olive	0.048825
Pizza 67	Dough	0.43				Pizza 67	Dough	0.4515
	Tomato sauce	0.2223					Tomato sauce	0.233415
	Emmental cheese	0.1083					Emmental cheese	0.113715
	Goat cheese	0.0798					Goat cheese	0.08379
	Lardoons	0.1596					Lardoons	0.16758
Pizza 68	Dough	0.425				Pizza 68	Dough	0.44625
	Tomato sauce	0.246675					Tomato sauce	0.259009
	Emmental cheese	0.138					Emmental cheese	0.1449
	Chorizo	0.136275					Chorizo	0.143089
	Pepper	0.051175					Pepper	0.055269
	Basil	0.002875					Basil	0.00359375
Pizza 69	Dough	0.33				Pizza 69	Dough	0.3465
	Tomato sauce	0.135					Tomato sauce	0.14175
	Emmental cheese	0.29					Emmental cheese	0.3045
	Chorizo	0.245					Chorizo	0.25725
Pizza 70	Dough	0.45				Pizza 70	Dough	0.4725
	Fresh cream	0.176					Fresh cream	0.1848
	Comté cheese	0.055					Comté cheese	0.05775
	Emmental cheese	0.1045					Emmental cheese	0.109725
	Lardoons	0.187					Lardoons	0.19635
	Olive	0.0275					Olive	0.042625
Pizza 71	Dough	0.451				Pizza 71	Dough	0.453706
	Tomato sauce	0.186					Tomato sauce	0.187116
	Maasdaam cheese	0.136					Maasdaam cheese	0.136816
	Chorizo	0.136					Chorizo	0.136816
	Pepper	0.091					Pepper	0.094276
Pizza 72	Dough	0.464				Pizza 72	Dough	0.4872
	Tomato sauce	0.128					Tomato sauce	0.1344
	Emmental cheese	0.027					Emmental cheese	0.02835
	Chicken	0.147					Chicken	0.15435
	Melted cheese	0.188					Melted cheese	0.1974
	Pepper	0.023					Pepper	0.02484
	Zucchini	0.023					Zucchini	0.02484
Pizza 73	Dough	0.478				Pizza 73	Dough	0.5019
	Tomato sauce	0.125					Tomato sauce	0.13125
	Tomato sauce (with meat)	0.009					Tomato sauce (with meat)	0.00945
	Emmental cheese	0.026					Emmental cheese	0.0273
	Melted cheese	0.196					Melted cheese	0.2058
	Mozzarella cheese	0.057					Mozzarella cheese	0.05985
	Beef	0.112					Beef	0.1176
Pizza 74	Dough	0.45				Pizza 74	Dough	0.4527
	Fresh cream	0.2585					Fresh cream	0.260051
	Mozzarella cheese	0.0935					Mozzarella cheese	0.094061
	Turkey	0.099					Turkey	0.099594
	Onion	0.033					Onion	0.039798
	Spinach	0.033					Spinach	0.034188
	Pepper	0.033					Pepper	0.034188
Pizza 75	Dough	0.42				Pizza 75	Dough	0.42252
	Tomato sauce	0.3045					Tomato sauce	0.306327
	Melted cheese	0.0232					Melted cheese	0.0233392
	Turkey	0.116					Turkey	0.116696
	Pepper	0.087					Pepper	0.090132
	Onion	0.0493					Onion	0.0594558
Pizza 76	Dough	0.27				Pizza 76	Dough	0.2835
	Tomato sauce	0.33					Tomato sauce	0.3465
	Emmental cheese	0.1533					Emmental cheese	0.160965
	Turkey	0.1971					Turkey	0.206955
	Pepper	0.0657					Pepper	0.070956
Pizza 77	Dough	0.45				Pizza 77	Dough	0.4527
	Tomato sauce	0.1925					Tomato sauce	0.193655
	Fresh cream	0.0484					Fresh cream	0.0486904
	Emmental cheese	0.1375					Emmental cheese	0.138325
	Salmon	0.1265					Salmon	0.127259
	Olive	0.044					Olive	0.066264
	Garlic	0.0011					Garlic	0.0013266
Pizza 78	Dough	0.45				Pizza 78	Dough	0.4527
	Tomato sauce	0.187					Tomato sauce	0.188122
	Fresh cream	0.0825					Fresh cream	0.082995
	Emmental cheese	0.01177					Emmental cheese	0.0118406
	Salmon	0.1265					Salmon	0.127259
	Olive	0.0363					Olive	0.0546678
Pizza 79	Dough	0.49				Pizza 79	Dough	0.49294
	Yogurt	0.1377					Yogurt	0.138526
	Fresh cream	0.1071					Fresh cream	0.107743
	Mozzarella cheese	0.1173					Mozzarella cheese	0.118004
	Salmon	0.1071					Salmon	0.107743
Pizza 80	Dough	0.43				Pizza 80	Dough	0.43258
	Tomato sauce	0.279					Tomato sauce	0.280674
	Mozzarella cheese	0.07					Mozzarella cheese	0.07042
	Tuna	0.128					Tuna	0.128768
	Onion	0.025					Onion	0.03015
	Garlic	0.002					Garlic	0.002412
	Aromatic herbs	0.003					Aromatic herbs	0.003018
