# Supplementary material for: Life cycle inventory and assessment data for quantifying the environmental impacts of a wide range of food products belonging to the same food category: A case study of 80 pizzas representatives of the French retail market
Source: Data Brief. 2022 Feb 13;41:107950. doi: 10.1016/j.dib.2022.107950 (PMC8866676; doi:10.1016/j.dib.2022.107950)
Supplement: Supplementary file 1 [file mmc1.zip › dataset_pizzas_LCI transports.xlsx]

## Sheet: LCI Transports
Hypothesis
Distance between factory and supplier: 1000km
Distance between factory and supplier: 200km
Means of transport:	Database	Name
Fresh pizzas	Ecoinvent 3	Transport, freight, lorry with reefer, cooling {GLO}|cooling|Cut-off, S
Frozen pizzas	Ecoinvent 3	Transport, freight, lorry with reefer, freezing {GLO}|processing|Cut-off, S
		Total weight (1kg pizza + packaging) (kg)	Transport from factory to supplier (tkm)	Transport from supplier to retailer (tkm)	Type of transportation
	Pizza 1	1.131	1.131	0.2262	Fresh
	Pizza 2	1.07038	1.07038	0.214075	Fresh
	Pizza 3	1.08733	1.08733	0.217467	Fresh
	Pizza 4	1.08733	1.08733	0.217467	Fresh
	Pizza 5	1.07038	1.07038	0.214075	Fresh
	Pizza 6	1.0905	1.0905	0.2181	Fresh
	Pizza 7	1.07038	1.07038	0.214075	Fresh
	Pizza 8	1.08733	1.08733	0.217467	Fresh
	Pizza 9	1.07278	1.07278	0.214556	Fresh
	Pizza 10	1.22057	1.22057	0.244114	Frozen
	Pizza 11	1.193	1.193	0.2386	Frozen
	Pizza 12	1.18381	1.18381	0.236762	Frozen
	Pizza 13	1.19795	1.19795	0.23959	Frozen
	Pizza 14	1.193	1.193	0.2386	Frozen
	Pizza 15	1.193	1.193	0.2386	Frozen
	Pizza 16	1.13664	1.13664	0.227327	Frozen
	Pizza 17	1.193	1.193	0.2386	Frozen
	Pizza 18	1.17953	1.17953	0.235907	Frozen
	Pizza 19	1.0655	1.0655	0.2131	Fresh
	Pizza 20	1.09383	1.09383	0.218767	Fresh
	Pizza 21	1.12867	1.12867	0.225733	Frozen
	Pizza 22	1.193	1.193	0.2386	Frozen
	Pizza 23	1.07038	1.07038	0.214075	Fresh
	Pizza 24	1.0905	1.0905	0.2181	Fresh
	Pizza 25	1.12867	1.12867	0.225733	Frozen
	Pizza 26	1.18829	1.18829	0.237659	Frozen
	Pizza 27	1.13544	1.13544	0.227088	Frozen
	Pizza 28	1.13205	1.13205	0.22641	Frozen
	Pizza 29	1.08733	1.08733	0.217467	Fresh
	Pizza 30	1.0905	1.0905	0.2181	Fresh
	Pizza 31	1.17545	1.17545	0.235091	Frozen
	Pizza 32	1.1544	1.1544	0.23088	Frozen
	Pizza 33	1.13544	1.13544	0.227088	Frozen
	Pizza 34	1.17953	1.17953	0.235907	Frozen
	Pizza 35	1.32167	1.32167	0.264333	Frozen
	Pizza 36	1.193	1.193	0.2386	Frozen
	Pizza 37	1.20865	1.20865	0.24173	Frozen
	Pizza 38	1.18381	1.18381	0.236762	Frozen
	Pizza 39	1.193	1.193	0.2386	Frozen
	Pizza 40	1.08733	1.08733	0.217467	Fresh
	Pizza 41	1.08733	1.08733	0.217467	Fresh
	Pizza 42	1.1965	1.1965	0.2393	Fresh
	Pizza 43	1.08733	1.08733	0.217467	Fresh
	Pizza 44	1.12867	1.12867	0.225733	Frozen
	Pizza 45	1.12867	1.12867	0.225733	Frozen
	Pizza 46	1.18829	1.18829	0.237659	Frozen
	Pizza 47	1.20587	1.20587	0.241173	Frozen
	Pizza 48	1.19313	1.19313	0.238625	Frozen
	Pizza 49	1.17167	1.17167	0.234333	Frozen
	Pizza 50	1.17167	1.17167	0.234333	Frozen
	Pizza 51	1.24903	1.24903	0.249806	Frozen
	Pizza 52	1.33139	1.33139	0.266278	Fresh
	Pizza 53	1.20052	1.20052	0.240104	Frozen
	Pizza 54	1.29825	1.29825	0.25965	Fresh
	Pizza 55	1.1193	1.1193	0.22386	Fresh
	Pizza 56	1.09825	1.09825	0.21965	Fresh
	Pizza 57	1.08733	1.08733	0.217467	Fresh
	Pizza 58	1.10056	1.10056	0.220111	Fresh
	Pizza 59	1.193	1.193	0.2386	Frozen
	Pizza 60	1.193	1.193	0.2386	Frozen
	Pizza 61	1.193	1.193	0.2386	Frozen
	Pizza 62	1.22706	1.22706	0.245412	Frozen
	Pizza 63	1.193	1.193	0.2386	Frozen
	Pizza 64	1.193	1.193	0.2386	Frozen
	Pizza 65	1.29692	1.29692	0.259385	Frozen
	Pizza 66	1.08733	1.08733	0.217467	Fresh
	Pizza 67	1.10056	1.10056	0.220111	Fresh
	Pizza 68	1.08733	1.08733	0.217467	Fresh
	Pizza 69	1.08733	1.08733	0.217467	Fresh
	Pizza 70	1.08733	1.08733	0.217467	Fresh
	Pizza 71	1.17545	1.17545	0.235091	Frozen
	Pizza 72	1.16723	1.16723	0.233447	Fresh
	Pizza 73	1.07278	1.07278	0.214556	Fresh
	Pizza 74	1.193	1.193	0.2386	Frozen
	Pizza 75	1.193	1.193	0.2386	Frozen
	Pizza 76	1.08733	1.08733	0.217467	Fresh
	Pizza 77	1.17545	1.17545	0.235091	Frozen
	Pizza 78	1.17545	1.17545	0.235091	Frozen
	Pizza 79	1.22057	1.22057	0.244114	Frozen
	Pizza 80	1.22706	1.22706	0.245412	Frozen
