# Supplementary material for: Life cycle inventory and assessment data for quantifying the environmental impacts of a wide range of food products belonging to the same food category: A case study of 80 pizzas representatives of the French retail market
Source: Data Brief. 2022 Feb 13;41:107950. doi: 10.1016/j.dib.2022.107950 (PMC8866676; doi:10.1016/j.dib.2022.107950)
Supplement: Supplementary file 1 [file mmc1.zip › dataset_pizzas_LCI use.xlsx]

## Sheet: LCI Use
Home storage and cooking						Packaging waste
Hypothesis: 2 days storage							Plastic waste (kg)	Board waste (kg)			Database	Name in database
						Pizza 1	0.027	0.104		Electricity	Ecoinvent 3	Electricity, medium voltage {FR}|market for| Cut-off, S
Fresh pizzas	Electricity (storage)	0.00596	kWh			Pizza 2	0.00875	0.061625		Plastic waste	Ecoinvent 3	Waste paperboard {FR}|market for waste paperboard| Cut-off, S
	Electricity (cooking in traditional oven)	0.2975	kWh			Pizza 3	0.018	0.069333		Board waste	Ecoinvent 3	Waste polyethylene {FR}|market for| Cut-off, S
						Pizza 4	0.018	0.069333
Frozen pizzas	Electricity (storage)	0.00936	kWh			Pizza 5	0.00875	0.061625
	Electricity (cooking in traditional oven)	0.4533	kWh			Pizza 6	0.024	0.0665
						Pizza 7	0.00875	0.061625
						Pizza 8	0.018	0.069333
Hypothesis: long storage (7 days for fresh pizzas and 1 year for frozen pizzas)						Pizza 9	0.015	0.057778
						Pizza 10	0.0097	0.21086
						Pizza 11	0.0085	0.1845
Fresh pizzas	Electricity (storage)	0.02086	kWh			Pizza 12	0.00809	0.1757
	Electricity (cooking in traditional oven)	0.2975	kWh			Pizza 13	0.008718	0.1892
						Pizza 14	0.0085	0.1845
Frozen pizzas	Electricity (storage)	1.7082	kWh			Pizza 15	0.0085	0.1845
	Electricity (cooking in traditional oven)	0.4533	kWh			Pizza 16	0.00602	0.1306
						Pizza 17	0.0085	0.1845
						Pizza 18	0.0079	0.1716
						Pizza 19	0.0135	0.052
						Pizza 20	0.01167	0.0822
						Pizza 21	0.005667	0.123
						Pizza 22	0.0085	0.1845
						Pizza 23	0.00875	0.061625
						Pizza 24	0.024	0.0665
						Pizza 25	0.005667	0.123
						Pizza 26	0.00829	0.18
						Pizza 27	0.005965	0.1295
						Pizza 28	0.005897	0.1262
						Pizza 29	0.018	0.069333
						Pizza 30	0.024	0.0665
						Pizza 31	0.0077	0.1677
						Pizza 32	0.0068	0.1476
						Pizza 33	0.00596	0.1295
						Pizza 34	0.0079	0.1716
						Pizza 35	0.0142	0.3075
						Pizza 36	0.0085	0.1845
						Pizza 37	0.00919	0.19946
						Pizza 38	0.0081	0.1757
						Pizza 39	0.0085	0.1845
						Pizza 40	0.018	0.0693
						Pizza 41	0.0693	0.018
						Pizza 42	0.0405	0.156
						Pizza 43	0.018	0.0693
						Pizza 44	0.005667	0.123
						Pizza 45	0.005667	0.123
						Pizza 46	0.00829	0.18
						Pizza 47	0.0091	0.1968
						Pizza 48	0.0086	0.1845
						Pizza 49	0.007667	0.164
						Pizza 50	0.007667	0.164
						Pizza 51	0.01097	0.238
						Pizza 52	0.01833	0.313
						Pizza 53	0.00883	0.1917
						Pizza 54	0.0165	0.282
						Pizza 55	0.0066	0.113
						Pizza 56	0.02025	0.078
						Pizza 57	0.018	0.06933
						Pizza 58	0.02667	0.073889
						Pizza 59	0.0085	0.1845
						Pizza 60	0.0085	0.1845
						Pizza 61	0.0085	0.1845
						Pizza 62	0.01	0.217
						Pizza 63	0.0085	0.1845
						Pizza 64	0.0085	0.1845
						Pizza 65	0.0131	0.1838
						Pizza 66	0.018	0.0693
						Pizza 67	0.0267	0.0739
						Pizza 68	0.018	0.06933
						Pizza 69	0.018	0.0693
						Pizza 70	0.018	0.0693
						Pizza 71	0.007727	0.16773
						Pizza 72	0.034468	0.132766
						Pizza 73	0.015	0.057778
						Pizza 74	0.0085	0.1845
						Pizza 75	0.0085	0.1845
						Pizza 76	0.018	0.0693
						Pizza 77	0.0077	0.16
						Pizza 78	0.00773	0.1677
						Pizza 79	0.0097	0.21086
						Pizza 80	0.01	0.217
