# Supplementary material for: Life cycle inventory and assessment data for quantifying the environmental impacts of a wide range of food products belonging to the same food category: A case study of 80 pizzas representatives of the French retail market
Source: Data Brief. 2022 Feb 13;41:107950. doi: 10.1016/j.dib.2022.107950 (PMC8866676; doi:10.1016/j.dib.2022.107950)
Supplement: Supplementary file 1 [file mmc1.zip › dataset_pizzas_LCIA.xlsx]

## Sheet: LCIA Pizzas
	Scenario 1: Short home storage										Scenario 2: Long home storage
Pizza 1	Impact category	Unit	Total	Ingredients	Manufacturing	Packaging	Transport	Distribution	Use		Total	Ingredients	Manufacturing	Packaging	Transport	Distribution	Use
	Climate change	kg CO2 eq	2.66609	1.98608	0.00827427	0.233576	0.178889	0.103523	0.155743		2.66739	1.98608	0.00827427	0.233576	0.178889	0.103523	0.157047
	Ozone depletion	kg CFC11 eq	5.2459e-07	2.759e-07	4.19149e-09	1.33583e-08	4.03629e-08	1.74334e-07	1.6443e-08		5.25362e-07	2.759e-07	4.19149e-09	1.33583e-08	4.03629e-08	1.74334e-07	1.72154e-08
	Ionising radiation	kBq U-235 eq	2.5762	1.80029	0.0438475	0.0211479	0.0129912	0.53364	0.164284		2.58425	1.80029	0.0438475	0.0211479	0.0129912	0.53364	0.172337
	Photochemical ozone formation	kg NMVOC eq	0.00766136	0.00522318	1.88496e-05	0.000824994	0.00124278	0.000222173	0.000129379		0.00766436	0.00522318	1.88496e-05	0.000824994	0.00124278	0.000222173	0.000132385
	Particulate matter	disease inc.	2.69975e-07	2.35194e-07	2.8888e-10	1.28714e-08	1.61022e-08	3.71261e-09	1.8055e-09		2.70024e-07	2.35194e-07	2.8888e-10	1.28714e-08	1.61022e-08	3.71261e-09	1.8549e-09
	Human toxicity, non-cancer	CTUh	5.72853e-08	5.01613e-08	8.83429e-11	2.49303e-09	2.62974e-09	1.10066e-09	8.12262e-10		5.72998e-08	5.01613e-08	8.83429e-11	2.49303e-09	2.62974e-09	1.10066e-09	8.26761e-10
	Human toxicity, cancer	CTUh	1.83083e-09	1.579e-09	4.57457e-12	8.14561e-11	7.4318e-11	5.6702e-11	3.47756e-11		1.83161e-09	1.579e-09	4.57457e-12	8.14561e-11	7.4318e-11	5.6702e-11	3.55563e-11
	Acidification	mol H+ eq	0.0369015	0.0339362	3.40043e-05	0.00126404	0.00109332	0.000419467	0.000154462		0.0369069	0.0339362	3.40043e-05	0.00126404	0.00109332	0.000419467	0.000159839
	Eutrophication, freshwater	kg P eq	0.000604546	0.000473899	2.55154e-06	7.72167e-05	1.4074e-05	2.82249e-05	8.58069e-06		0.000604934	0.000473899	2.55154e-06	7.72167e-05	1.4074e-05	2.82249e-05	8.96848e-06
	Eutrophication, marine	kg N eq	0.0110277	0.0101111	8.93461e-06	0.000259881	0.000401324	0.000122489	0.000124		0.0110292	0.0101111	8.93461e-06	0.000259881	0.000401324	0.000122489	0.000125492
	Eutrophication, terrestrial	mol N eq	0.150424	0.141958	7.01263e-05	0.00263405	0.00438956	0.000971946	0.000400459		0.150435	0.141958	7.01263e-05	0.00263405	0.00438956	0.000971946	0.00041151
	Ecotoxicity, freshwater	CTUe	91.4154	79.0048	0.231379	5.47895	2.28662	3.24403	1.16964		91.4549	79.0048	0.231379	5.47895	2.28662	3.24403	1.20907
	Land use	Pt	124.694	115.066	0.0708046	6.48722	2.36587	0.502308	0.201277		124.701	115.066	0.0708046	6.48722	2.36587	0.502308	0.208521
	Water use	m3 depriv.	2.4626	2.28822	0.00276036	0.121825	0.00879987	0.0292374	0.0117569		2.46303	2.28822	0.00276036	0.121825	0.00879987	0.0292374	0.0121817
	Resource use, fossils	MJ	71.2221	47.9958	0.957549	4.1486	2.70074	11.766	3.6534		71.3987	47.9958	0.957549	4.1486	2.70074	11.766	3.83003
	Resource use, minerals and metals	kg Sb eq	2.5193e-05	1.64985e-05	6.16561e-08	3.27873e-06	4.29278e-06	7.65328e-07	2.9596e-07		2.52039e-05	1.64985e-05	6.16561e-08	3.27873e-06	4.29278e-06	7.65328e-07	3.06837e-07
Pizza 2	Climate change	kg CO2 eq	1.93885	1.4515	0.00847317	0.116594	0.169706	0.103523	0.0890506		1.94016	1.4515	0.00847317	0.116594	0.169706	0.103523	0.0903552
	Ozone depletion	kg CFC11 eq	4.51472e-07	2.11214e-07	4.30072e-09	7.21634e-09	3.82909e-08	1.74334e-07	1.61155e-08		4.52245e-07	2.11214e-07	4.30072e-09	7.21634e-09	3.82909e-08	1.74334e-07	1.68879e-08
	Ionising radiation	kBq U-235 eq	1.28573	0.520096	0.0450157	0.0104905	0.0123243	0.53364	0.16416		1.29378	0.520096	0.0450157	0.0104905	0.0123243	0.53364	0.172213
	Photochemical ozone formation	kg NMVOC eq	0.00596984	0.00404854	1.92728e-05	0.000402439	0.00117898	0.000222173	9.84305e-05		0.00597284	0.00404854	1.92728e-05	0.000402439	0.00117898	0.000222173	0.000101436
	Particulate matter	disease inc.	1.91312e-07	1.63687e-07	2.95419e-10	6.88766e-09	1.52756e-08	3.71261e-09	1.45372e-09		1.91361e-07	1.63687e-07	2.95419e-10	6.88766e-09	1.52756e-08	3.71261e-09	1.50312e-09
	Human toxicity, non-cancer	CTUh	4.34164e-08	3.78466e-08	9.03012e-11	1.30448e-09	2.49475e-09	1.10066e-09	5.79602e-10		4.34309e-08	3.78466e-08	9.03012e-11	1.30448e-09	2.49475e-09	1.10066e-09	5.94101e-10
	Human toxicity, cancer	CTUh	1.47715e-09	1.2773e-09	4.68145e-12	4.18182e-11	7.0503e-11	5.6702e-11	2.61474e-11		1.47793e-09	1.2773e-09	4.68145e-12	4.18182e-11	7.0503e-11	5.6702e-11	2.6928e-11
	Acidification	mol H+ eq	0.0257914	0.0235118	3.47711e-05	0.000654508	0.0010372	0.000419467	0.000133661		0.0257968	0.0235118	3.47711e-05	0.000654508	0.0010372	0.000419467	0.000139038
	Eutrophication, freshwater	kg P eq	0.000457297	0.000365579	2.605e-06	3.92597e-05	1.33516e-05	2.82249e-05	8.27694e-06		0.000457685	0.000365579	2.605e-06	3.92597e-05	1.33516e-05	2.82249e-05	8.66474e-06
	Eutrophication, marine	kg N eq	0.00931812	0.00858683	9.14526e-06	0.000135459	0.000380722	0.000122489	8.34822e-05		0.00931962	0.00858683	9.14526e-06	0.000135459	0.000380722	0.000122489	8.49744e-05
	Eutrophication, terrestrial	mol N eq	0.10498	0.0980845	7.17359e-05	0.00137022	0.00416423	0.000971946	0.00031715		0.104991	0.0980845	7.17359e-05	0.00137022	0.00416423	0.000971946	0.000328201
	Ecotoxicity, freshwater	CTUe	73.783	64.1312	0.236718	2.98831	2.16924	3.24403	1.01347		73.8224	64.1312	0.236718	2.98831	2.16924	3.24403	1.05291
	Land use	Pt	101.792	95.0518	0.0698096	3.74673	2.24442	0.502308	0.17644		101.799	95.0518	0.0698096	3.74673	2.24442	0.502308	0.183684
	Water use	m3 depriv.	1.88946	1.78317	0.00281444	0.0554578	0.00834815	0.0292374	0.0104352		1.88989	1.78317	0.00281444	0.0554578	0.00834815	0.0292374	0.01086
	Resource use, fossils	MJ	39.5942	18.8025	0.983135	1.85289	2.5621	11.766	3.62757		39.7708	18.8025	0.983135	1.85289	2.5621	11.766	3.80421
	Resource use, minerals and metals	kg Sb eq	2.13965e-05	1.44974e-05	6.29818e-08	1.73682e-06	4.07241e-06	7.65328e-07	2.61475e-07		2.14073e-05	1.44974e-05	6.29818e-08	1.73682e-06	4.07241e-06	7.65328e-07	2.72352e-07
Pizza 3	Climate change	kg CO2 eq	2.99902	2.43438	0.0204472	0.155717	0.172274	0.103523	0.112685		3.00033	2.43438	0.0204472	0.155717	0.172274	0.103523	0.11399
	Ozone depletion	kg CFC11 eq	7.21258e-07	4.76641e-07	6.30057e-09	8.90551e-09	3.88705e-08	1.74334e-07	1.62058e-08		7.2203e-07	4.76641e-07	6.30057e-09	8.90551e-09	3.88705e-08	1.74334e-07	1.69782e-08
	Ionising radiation	kBq U-235 eq	4.28473	3.49625	0.0640329	0.0140985	0.0125108	0.53364	0.164192		4.29278	3.49625	0.0640329	0.0140985	0.0125108	0.53364	0.172245
	Photochemical ozone formation	kg NMVOC eq	0.00815232	0.0060391	3.75697e-05	0.000549995	0.00119683	0.000222173	0.000106656		0.00815532	0.0060391	3.75697e-05	0.000549995	0.00119683	0.000222173	0.000109662
	Particulate matter	disease inc.	2.56783e-07	2.26778e-07	6.658e-10	8.58093e-09	1.55068e-08	3.71261e-09	1.53902e-09		2.56833e-07	2.26778e-07	6.658e-10	8.58093e-09	1.55068e-08	3.71261e-09	1.58842e-09
	Human toxicity, non-cancer	CTUh	6.73827e-08	6.12456e-08	2.01964e-10	1.66201e-09	2.53251e-09	1.10066e-09	6.39936e-10		6.73972e-08	6.12456e-08	2.01964e-10	1.66201e-09	2.53251e-09	1.10066e-09	6.54435e-10
	Human toxicity, cancer	CTUh	2.22006e-09	2.00067e-09	8.33133e-12	5.43039e-11	7.15702e-11	5.6702e-11	2.84835e-11		2.22084e-09	2.00067e-09	8.33133e-12	5.43039e-11	7.15702e-11	5.6702e-11	2.92642e-11
	Acidification	mol H+ eq	0.0361158	0.0335761	8.52424e-05	0.000842692	0.0010529	0.000419467	0.000139477		0.0361212	0.0335761	8.52424e-05	0.000842692	0.0010529	0.000419467	0.000144853
	Eutrophication, freshwater	kg P eq	0.000781189	0.000674451	5.12883e-06	5.14776e-05	1.35537e-05	2.82249e-05	8.35312e-06		0.000781577	0.000674451	5.12883e-06	5.14776e-05	1.35537e-05	2.82249e-05	8.74091e-06
	Eutrophication, marine	kg N eq	0.0105461	0.00974151	2.95187e-05	0.000173254	0.000386485	0.000122489	9.27966e-05		0.0105475	0.00974151	2.95187e-05	0.000173254	0.000386485	0.000122489	9.42888e-05
	Eutrophication, terrestrial	mol N eq	0.140718	0.133162	0.000258798	0.00175603	0.00422726	0.000971946	0.000341995		0.140729	0.133162	0.000258798	0.00175603	0.00422726	0.000971946	0.000353046
	Ecotoxicity, freshwater	CTUe	98.8286	87.9104	0.772085	3.65262	2.20207	3.24403	1.04747		98.8681	87.9104	0.772085	3.65262	2.20207	3.24403	1.0869
	Land use	Pt	126.479	119.089	0.101255	4.32479	2.27839	0.502308	0.183366		126.486	119.089	0.101255	4.32479	2.27839	0.502308	0.190611
	Water use	m3 depriv.	2.26012	2.12629	0.00418286	0.0812162	0.0084745	0.0292374	0.0107218		2.26055	2.12629	0.00418286	0.0812162	0.0084745	0.0292374	0.0111465
	Resource use, fossils	MJ	108.953	86.7728	1.41294	2.76573	2.60088	11.766	3.63474		109.13	86.7728	1.41294	2.76573	2.60088	11.766	3.81137
	Resource use, minerals and metals	kg Sb eq	4.76531e-05	4.01912e-05	1.05536e-07	2.18581e-06	4.13405e-06	7.65328e-07	2.71151e-07		4.76639e-05	4.01912e-05	1.05536e-07	2.18581e-06	4.13405e-06	7.65328e-07	2.82028e-07
Pizza 4	Climate change	kg CO2 eq	3.48859	2.93287	0.0115127	0.155717	0.172274	0.103523	0.112685		3.48989	2.93287	0.0115127	0.155717	0.172274	0.103523	0.11399
	Ozone depletion	kg CFC11 eq	7.76361e-07	5.3376e-07	4.28483e-09	8.90554e-09	3.88705e-08	1.74334e-07	1.62058e-08		7.77133e-07	5.3376e-07	4.28483e-09	8.90554e-09	3.88705e-08	1.74334e-07	1.69782e-08
	Ionising radiation	kBq U-235 eq	4.68096	3.91235	0.0441701	0.0140986	0.0125108	0.53364	0.164192		4.68902	3.91235	0.0441701	0.0140986	0.0125108	0.53364	0.172245
	Photochemical ozone formation	kg NMVOC eq	0.00924786	0.00714927	2.29423e-05	0.000549996	0.00119683	0.000222173	0.000106656		0.00925087	0.00714927	2.29423e-05	0.000549996	0.00119683	0.000222173	0.000109662
	Particulate matter	disease inc.	3.2624e-07	2.9652e-07	3.80539e-10	8.58096e-09	1.55068e-08	3.71261e-09	1.53902e-09		3.26289e-07	2.9652e-07	3.80539e-10	8.58096e-09	1.55068e-08	3.71261e-09	1.58842e-09
	Human toxicity, non-cancer	CTUh	7.79049e-08	7.1855e-08	1.14722e-10	1.66202e-09	2.53251e-09	1.10066e-09	6.39936e-10		7.79194e-08	7.1855e-08	1.14722e-10	1.66202e-09	2.53251e-09	1.10066e-09	6.54435e-10
	Human toxicity, cancer	CTUh	2.54629e-09	2.33005e-09	5.18183e-12	5.43041e-11	7.15702e-11	5.6702e-11	2.84835e-11		2.54707e-09	2.33005e-09	5.18183e-12	5.43041e-11	7.15702e-11	5.6702e-11	2.92642e-11
	Acidification	mol H+ eq	0.0448741	0.0423719	4.76853e-05	0.000842695	0.0010529	0.000419467	0.000139477		0.0448795	0.0423719	4.76853e-05	0.000842695	0.0010529	0.000419467	0.000144853
	Eutrophication, freshwater	kg P eq	0.000877677	0.000772945	3.12242e-06	5.14778e-05	1.35537e-05	2.82249e-05	8.35312e-06		0.000878065	0.000772945	3.12242e-06	5.14778e-05	1.35537e-05	2.82249e-05	8.74091e-06
	Eutrophication, marine	kg N eq	0.0127879	0.0119982	1.47046e-05	0.000173254	0.000386485	0.000122489	9.27966e-05		0.0127894	0.0119982	1.47046e-05	0.000173254	0.000386485	0.000122489	9.42888e-05
	Eutrophication, terrestrial	mol N eq	0.178216	0.17079	0.000128163	0.00175603	0.00422726	0.000971946	0.000341995		0.178227	0.17079	0.000128163	0.00175603	0.00422726	0.000971946	0.000353046
	Ecotoxicity, freshwater	CTUe	111.294	100.763	0.385212	3.65263	2.20207	3.24403	1.04747		111.334	100.763	0.385212	3.65263	2.20207	3.24403	1.0869
	Land use	Pt	154.467	147.102	0.0761633	4.32481	2.27839	0.502308	0.183366		154.475	147.102	0.0761633	4.32481	2.27839	0.502308	0.190611
	Water use	m3 depriv.	2.58348	2.45099	0.00283159	0.0812164	0.0084745	0.0292374	0.0107218		2.5839	2.45099	0.00283159	0.0812164	0.0084745	0.0292374	0.0111465
	Resource use, fossils	MJ	117.98	96.2432	0.969063	2.76574	2.60088	11.766	3.63474		118.156	96.2432	0.969063	2.76574	2.60088	11.766	3.81137
	Resource use, minerals and metals	kg Sb eq	4.92662e-05	4.18421e-05	6.7755e-08	2.18582e-06	4.13405e-06	7.65328e-07	2.71151e-07		4.92771e-05	4.18421e-05	6.7755e-08	2.18582e-06	4.13405e-06	7.65328e-07	2.82028e-07
Pizza 5	Climate change	kg CO2 eq	1.82624	1.33892	0.0084465	0.116594	0.169706	0.103523	0.0890506		1.82754	1.33892	0.0084465	0.116594	0.169706	0.103523	0.0903552
	Ozone depletion	kg CFC11 eq	4.4637e-07	2.0613e-07	4.28264e-09	7.21634e-09	3.82909e-08	1.74334e-07	1.61155e-08		4.4714e-07	2.0613e-07	4.2826e-09	7.2163e-09	3.8291e-08	1.7433e-07	1.6888e-08
	Ionising radiation	kBq U-235 eq	1.23779	0.472336	0.0448351	0.0104905	0.0123243	0.53364	0.16416		1.24584	0.472336	0.0448351	0.0104905	0.0123243	0.53364	0.172213
	Photochemical ozone formation	kg NMVOC eq	0.00575754	0.00383631	1.92019e-05	0.000402439	0.00117898	0.000222173	9.84305e-05		0.00576054	0.00383631	1.9202e-05	0.00040244	0.00117898	0.00022217	0.00010144
	Particulate matter	disease inc.	1.73109e-07	1.45485e-07	2.94144e-10	6.88766e-09	1.52756e-08	3.71261e-09	1.45372e-09		1.7316e-07	1.4549e-07	2.9414e-10	6.8877e-09	1.5276e-08	3.7126e-09	1.5031e-09
	Human toxicity, non-cancer	CTUh	4.18659e-08	3.62965e-08	8.99373e-11	1.30448e-09	2.49475e-09	1.10066e-09	5.79602e-10		4.188e-08	3.6296e-08	8.9937e-11	1.3045e-09	2.4947e-09	1.1007e-09	5.941e-10
	Human toxicity, cancer	CTUh	1.42121e-09	1.22138e-09	4.66223e-12	4.18182e-11	7.0503e-11	5.6702e-11	2.61474e-11		1.422e-09	1.2214e-09	4.6622e-12	4.1818e-11	7.0503e-11	5.6702e-11	2.6928e-11
	Acidification	mol H+ eq	0.0231496	0.0208702	3.46471e-05	0.000654508	0.0010372	0.000419467	0.000133661		0.023155	0.0208702	3.4647e-05	0.00065451	0.0010372	0.00041947	0.00013904
	Eutrophication, freshwater	kg P eq	0.000440659	0.00034895	2.59555e-06	3.92597e-05	1.33516e-05	2.82249e-05	8.27694e-06		0.00044105	0.00034895	2.5956e-06	3.926e-05	1.3352e-05	2.8225e-05	8.6647e-06
	Eutrophication, marine	kg N eq	0.00876219	0.00803092	9.11024e-06	0.000135459	0.000380722	0.000122489	8.34822e-05		0.00876368	0.00803092	9.1102e-06	0.00013546	0.00038072	0.00012249	8.4974e-05
	Eutrophication, terrestrial	mol N eq	0.0933921	0.086497	7.14898e-05	0.00137022	0.00416423	0.000971946	0.00031715		0.0934031	0.086497	7.149e-05	0.00137022	0.00416423	0.00097195	0.0003282
	Ecotoxicity, freshwater	CTUe	73.1064	63.4557	0.235731	2.98831	2.16924	3.24403	1.01347		73.1459	63.4557	0.235731	2.98831	2.16924	3.24403	1.05291
	Land use	Pt	94.1993	87.4603	0.0690991	3.74673	2.24442	0.502308	0.17644		94.2065	87.4603	0.0690991	3.74673	2.24442	0.502308	0.183684
	Water use	m3 depriv.	1.84525	1.73897	0.0028029	0.0554578	0.00834815	0.0292374	0.0104352		1.84568	1.73897	0.0028029	0.0554578	0.00834815	0.0292374	0.01086
	Resource use, fossils	MJ	38.1762	17.3885	0.979164	1.85289	2.5621	11.766	3.62757		38.3529	17.3885	0.979164	1.85289	2.5621	11.766	3.80421
	Resource use, minerals and metals	kg Sb eq	2.16797e-05	1.4781e-05	6.26703e-08	1.73682e-06	4.07241e-06	7.65328e-07	2.61475e-07		2.1691e-05	1.4781e-05	6.267e-08	1.7368e-06	4.0724e-06	7.6533e-07	2.7235e-07
Pizza 6	Ozone depletion	kg CFC11 eq	5.23015e-07	2.80012e-07	4.27725e-09	9.19123e-09	3.89787e-08	1.74334e-07	1.62214e-08		2.67092	2.09307	0.00841777	0.16962	0.172754	0.103523	0.123536
	Ionising radiation	kBq U-235 eq	1.54217	0.771626	0.0447388	0.0154186	0.0125457	0.53364	0.164196		5.23788e-07	2.80012e-07	4.27725e-09	9.19123e-09	3.89787e-08	1.74334e-07	1.69938e-08
	Photochemical ozone formation	kg NMVOC eq	0.0074847	0.00532763	1.91834e-05	0.000607812	0.00120016	0.000222173	0.000107748		1.55022	0.771626	0.0447388	0.0154186	0.0125457	0.53364	0.172249
	Particulate matter	disease inc.	2.77696e-07	2.4768e-07	2.94406e-10	8.91725e-09	1.555e-08	3.71261e-09	1.54145e-09		0.00748771	0.00532763	1.91834e-05	0.000607812	0.00120016	0.000222173	0.000110754
	Human toxicity, non-cancer	CTUh	5.65588e-08	5.04277e-08	8.99612e-11	1.75463e-09	2.53956e-09	1.10066e-09	6.46312e-10		2.77745e-07	2.4768e-07	2.94406e-10	8.91725e-09	1.555e-08	3.71261e-09	1.59085e-09
	Human toxicity, cancer	CTUh	1.88527e-09	1.66522e-09	4.66157e-12	5.80769e-11	7.17694e-11	5.6702e-11	2.88401e-11		5.65733e-08	5.04277e-08	8.99612e-11	1.75463e-09	2.53956e-09	1.10066e-09	6.60811e-10
	Acidification	mol H+ eq	0.0380546	0.0355081	3.46006e-05	0.000896066	0.00105583	0.000419467	0.00014056		1.88605e-09	1.66522e-09	4.66157e-12	5.80769e-11	7.17694e-11	5.6702e-11	2.96207e-11
	Eutrophication, freshwater	kg P eq	0.000596533	0.000488354	2.59472e-06	5.54091e-05	1.35914e-05	2.82249e-05	8.35829e-06		0.0380599	0.0355081	3.46006e-05	0.000896066	0.00105583	0.000419467	0.000145936
	Eutrophication, marine	kg N eq	0.0119818	0.0111868	9.10032e-06	0.000183395	0.000387561	0.000122489	9.24549e-05		0.000596921	0.000488354	2.59472e-06	5.54091e-05	1.35914e-05	2.82249e-05	8.74608e-06
	Eutrophication, terrestrial	mol N eq	0.156706	0.149214	7.13489e-05	0.00186136	0.00423903	0.000971946	0.000348224		0.0119833	0.0111868	9.10032e-06	0.000183395	0.000387561	0.000122489	9.39471e-05
	Ecotoxicity, freshwater	CTUe	86.5801	76.105	0.235779	3.74331	2.2082	3.24403	1.04383		0.156717	0.149214	7.13489e-05	0.00186136	0.00423903	0.000971946	0.000359275
	Land use	Pt	134.281	126.999	0.0717964	4.23845	2.28474	0.502308	0.184638		86.6196	76.105	0.235779	3.74331	2.2082	3.24403	1.08327
	Water use	m3 depriv.	2.33818	2.1935	0.00280807	0.0934421	0.0084981	0.0292374	0.0106896		134.288	126.999	0.0717964	4.23845	2.28474	0.502308	0.191882
	Resource use, fossils	MJ	48.8616	26.6591	0.977104	3.21521	2.60813	11.766	3.63601		2.3386	2.1935	0.00280807	0.0934421	0.0084981	0.0292374	0.0111143
	Resource use, minerals and metals	kg Sb eq	2.59192e-05	1.83846e-05	6.28835e-08	2.28789e-06	4.14556e-06	7.65328e-07	2.72988e-07		49.0383	26.6591	0.977104	3.21521	2.60813	11.766	3.81264
											48.1565	39.2598	0.226625	3.38544	1.50627	2.91761	0.860743
Pizza 7	Climate change	kg CO2 eq	1.96106	1.47371	0.00847272	0.116594	0.169706	0.103523	0.0890506		1.96237	1.47371	0.00847272	0.116594	0.169706	0.103523	0.0903552
	Ozone depletion	kg CFC11 eq	4.56919e-07	2.16661e-07	4.30046e-09	7.21634e-09	3.82909e-08	1.74334e-07	1.61155e-08		4.57691e-07	2.16661e-07	4.30046e-09	7.21634e-09	3.82909e-08	1.74334e-07	1.68879e-08
	Ionising radiation	kBq U-235 eq	1.28387	0.518239	0.045013	0.0104905	0.0123243	0.53364	0.16416		1.29192	0.518239	0.045013	0.0104905	0.0123243	0.53364	0.172213
	Photochemical ozone formation	kg NMVOC eq	0.00599883	0.00407753	1.92717e-05	0.000402439	0.00117898	0.000222173	9.84305e-05		0.00600183	0.00407753	1.92717e-05	0.000402439	0.00117898	0.000222173	0.000101436
	Particulate matter	disease inc.	1.92822e-07	1.65197e-07	2.95403e-10	6.88766e-09	1.52756e-08	3.71261e-09	1.45372e-09		1.92871e-07	1.65197e-07	2.95403e-10	6.88766e-09	1.52756e-08	3.71261e-09	1.50312e-09
	Human toxicity, non-cancer	CTUh	4.34886e-08	3.79188e-08	9.02963e-11	1.30448e-09	2.49475e-09	1.10066e-09	5.79602e-10		4.35031e-08	3.79188e-08	9.02963e-11	1.30448e-09	2.49475e-09	1.10066e-09	5.94101e-10
	Human toxicity, cancer	CTUh	1.49277e-09	1.29292e-09	4.68118e-12	4.18182e-11	7.0503e-11	5.6702e-11	2.61474e-11		1.49355e-09	1.29292e-09	4.68118e-12	4.18182e-11	7.0503e-11	5.6702e-11	2.6928e-11
	Acidification	mol H+ eq	0.0259871	0.0237075	3.47693e-05	0.000654508	0.0010372	0.000419467	0.000133661		0.0259925	0.0237075	3.47693e-05	0.000654508	0.0010372	0.000419467	0.000139038
	Eutrophication, freshwater	kg P eq	0.000464045	0.000372327	2.60487e-06	3.92597e-05	1.33516e-05	2.82249e-05	8.27694e-06		0.000464433	0.000372327	2.60487e-06	3.92597e-05	1.33516e-05	2.82249e-05	8.66474e-06
	Eutrophication, marine	kg N eq	0.00939611	0.00866481	9.14475e-06	0.000135459	0.000380722	0.000122489	8.34822e-05		0.0093976	0.00866481	9.14475e-06	0.000135459	0.000380722	0.000122489	8.49744e-05
	Eutrophication, terrestrial	mol N eq	0.105678	0.0987824	7.17321e-05	0.00137022	0.00416423	0.000971946	0.00031715		0.105689	0.0987824	7.17321e-05	0.00137022	0.00416423	0.000971946	0.000328201
	Ecotoxicity, freshwater	CTUe	73.2969	63.6451	0.236704	2.98831	2.16924	3.24403	1.01347		73.3363	63.6451	0.236704	2.98831	2.16924	3.24403	1.05291
	Land use	Pt	103.095	96.3552	0.0698071	3.74673	2.24442	0.502308	0.17644		103.102	96.3552	0.0698071	3.74673	2.24442	0.502308	0.183684
	Water use	m3 depriv.	1.89428	1.78798	0.0028143	0.0554578	0.00834815	0.0292374	0.0104352		1.8947	1.78798	0.0028143	0.0554578	0.00834815	0.0292374	0.01086
	Resource use, fossils	MJ	39.6177	18.826	0.983075	1.85289	2.5621	11.766	3.62757		39.7943	18.826	0.983075	1.85289	2.5621	11.766	3.80421
	Resource use, minerals and metals	kg Sb eq	2.20657e-05	1.51667e-05	6.29781e-08	1.73682e-06	4.07241e-06	7.65328e-07	2.61475e-07		2.20766e-05	1.51667e-05	6.29781e-08	1.73682e-06	4.07241e-06	7.65328e-07	2.72352e-07
Pizza 8	Climate change	kg CO2 eq	2.93307	2.37449	0.0143745	0.155717	0.172274	0.103523	0.112685		2.93437	2.37449	0.0143745	0.155717	0.172274	0.103523	0.11399
	Ozone depletion	kg CFC11 eq	6.84692e-07	4.40806e-07	5.56943e-09	8.90555e-09	3.88705e-08	1.74334e-07	1.62058e-08		6.85464e-07	4.40806e-07	5.56943e-09	8.90555e-09	3.88705e-08	1.74334e-07	1.69782e-08
	Ionising radiation	kBq U-235 eq	2.10702	1.32514	0.0574361	0.0140986	0.0125108	0.53364	0.164192		2.11507	1.32514	0.0574361	0.0140986	0.0125108	0.53364	0.172245
	Photochemical ozone formation	kg NMVOC eq	0.00758431	0.00547983	2.88203e-05	0.000549996	0.00119683	0.000222173	0.000106656		0.00758731	0.00547983	2.88203e-05	0.000549996	0.00119683	0.000222173	0.000109662
	Particulate matter	disease inc.	2.52789e-07	2.22967e-07	4.83021e-10	8.58096e-09	1.55068e-08	3.71261e-09	1.53902e-09		2.52839e-07	2.22967e-07	4.83021e-10	8.58096e-09	1.55068e-08	3.71261e-09	1.58842e-09
	Human toxicity, non-cancer	CTUh	5.89326e-08	5.28503e-08	1.47104e-10	1.66202e-09	2.53251e-09	1.10066e-09	6.39936e-10		5.89471e-08	5.28503e-08	1.47104e-10	1.66202e-09	2.53251e-09	1.10066e-09	6.54435e-10
	Human toxicity, cancer	CTUh	2.13916e-09	1.9214e-09	6.69677e-12	5.43041e-11	7.15702e-11	5.6702e-11	2.84835e-11		2.13994e-09	1.9214e-09	6.69677e-12	5.43041e-11	7.15702e-11	5.6702e-11	2.92642e-11
	Acidification	mol H+ eq	0.0348531	0.0323389	5.96089e-05	0.000842695	0.0010529	0.000419467	0.000139477		0.0348585	0.0323389	5.96089e-05	0.000842695	0.0010529	0.000419467	0.000144853
	Eutrophication, freshwater	kg P eq	0.000737307	0.000631785	3.91281e-06	5.14778e-05	1.35537e-05	2.82249e-05	8.35312e-06		0.000737695	0.000631785	3.91281e-06	5.14778e-05	1.35537e-05	2.82249e-05	8.74091e-06
	Eutrophication, marine	kg N eq	0.0113433	0.0105494	1.89117e-05	0.000173254	0.000386485	0.000122489	9.27966e-05		0.0113448	0.0105494	1.89117e-05	0.000173254	0.000386485	0.000122489	9.42888e-05
	Eutrophication, terrestrial	mol N eq	0.137213	0.129757	0.000159215	0.00175603	0.00422726	0.000971946	0.000341995		0.137225	0.129757	0.000159215	0.00175603	0.00422726	0.000971946	0.000353046
	Ecotoxicity, freshwater	CTUe	79.8508	69.2118	0.492811	3.65263	2.20207	3.24403	1.04747		79.8902	69.2118	0.492811	3.65263	2.20207	3.24403	1.0869
	Land use	Pt	134.265	126.888	0.0875052	4.32481	2.27839	0.502308	0.183366		134.272	126.888	0.0875052	4.32481	2.27839	0.502308	0.190611
	Water use	m3 depriv.	1.52398	1.39068	0.0036522	0.0812164	0.0084745	0.0292374	0.0107218		1.5244	1.39068	0.0036522	0.0812164	0.0084745	0.0292374	0.0111465
	Resource use, fossils	MJ	61.8635	39.8349	1.26115	2.76574	2.60088	11.766	3.63474		62.0401	39.8349	1.26115	2.76574	2.60088	11.766	3.81137
	Resource use, minerals and metals	kg Sb eq	4.77825e-05	4.03389e-05	8.7274e-08	2.18582e-06	4.13405e-06	7.65328e-07	2.71151e-07		4.77934e-05	4.03389e-05	8.7274e-08	2.18582e-06	4.13405e-06	7.65328e-07	2.82028e-07
Pizza 9	Climate change	kg CO2 eq	3.22641	2.71613	0.0085949	0.129764	0.17007	0.103523	0.098333		3.22772	2.71613	0.0085949	0.129764	0.17007	0.103523	0.0996377
	Ozone depletion	kg CFC11 eq	7.14198e-07	4.73566e-07	4.37706e-09	7.42129e-09	3.8373e-08	1.74334e-07	1.61268e-08		7.14971e-07	4.73566e-07	4.37706e-09	7.42129e-09	3.8373e-08	1.74334e-07	1.68992e-08
	Ionising radiation	kBq U-235 eq	1.99704	1.22935	0.0457969	0.0117488	0.0123507	0.53364	0.164162		2.0051	1.22935	0.0457969	0.0117488	0.0123507	0.53364	0.172215
	Photochemical ozone formation	kg NMVOC eq	0.00842529	0.00644462	1.95707e-05	0.00045833	0.00118151	0.000222173	9.90825e-05		0.0084283	0.00644462	1.95707e-05	0.00045833	0.00118151	0.000222173	0.000102088
	Particulate matter	disease inc.	2.90625e-07	2.62702e-07	3.00525e-10	7.1508e-09	1.53084e-08	3.71261e-09	1.4502e-09		2.90674e-07	2.62702e-07	3.00525e-10	7.1508e-09	1.53084e-08	3.71261e-09	1.4996e-09
	Human toxicity, non-cancer	CTUh	6.95556e-08	6.38955e-08	9.17802e-11	1.38502e-09	2.5001e-09	1.10066e-09	5.82497e-10		6.95701e-08	6.38955e-08	9.17802e-11	1.38502e-09	2.5001e-09	1.10066e-09	5.96996e-10
	Human toxicity, cancer	CTUh	2.41869e-09	2.21493e-09	4.76036e-12	4.52534e-11	7.06542e-11	5.6702e-11	2.63862e-11		2.41947e-09	2.21493e-09	4.76036e-12	4.52534e-11	7.06542e-11	5.6702e-11	2.71669e-11
	Acidification	mol H+ eq	0.0394631	0.0371322	3.52993e-05	0.000702246	0.00103942	0.000419467	0.000134482		0.0394685	0.0371322	3.52993e-05	0.000702246	0.00103942	0.000419467	0.000139859
	Eutrophication, freshwater	kg P eq	0.000806865	0.00071144	2.64402e-06	4.28981e-05	1.33802e-05	2.82249e-05	8.27727e-06		0.000807252	0.00071144	2.64402e-06	4.28981e-05	1.33802e-05	2.82249e-05	8.66506e-06
	Eutrophication, marine	kg N eq	0.0131207	0.0123806	9.29292e-06	0.000144379	0.000381539	0.000122489	8.23961e-05		0.0131221	0.0123806	9.29292e-06	0.000144379	0.000381539	0.000122489	8.38883e-05
	Eutrophication, terrestrial	mol N eq	0.156873	0.149869	7.28047e-05	0.00146336	0.00417316	0.000971946	0.000322508		0.156884	0.149869	7.28047e-05	0.00146336	0.00417316	0.000971946	0.000333559
	Ecotoxicity, freshwater	CTUe	97.7451	88.0358	0.240734	3.04386	2.17389	3.24403	1.00675		97.7845	88.0358	0.240734	3.04386	2.17389	3.24403	1.04618
	Land use	Pt	152.521	145.916	0.0715353	3.60401	2.24924	0.502308	0.177396		152.528	145.916	0.0715353	3.60401	2.24924	0.502308	0.184641
	Water use	m3 depriv.	2.01108	1.89256	0.00285942	0.0676803	0.00836605	0.0292374	0.0103767		2.0115	1.89256	0.00285942	0.0676803	0.00836605	0.0292374	0.0108015
	Resource use, fossils	MJ	59.8359	38.5687	1.00029	2.30478	2.5676	11.766	3.62851		60.0125	38.5687	1.00029	2.30478	2.5676	11.766	3.80515
	Resource use, minerals and metals	kg Sb eq	5.10039e-05	4.40089e-05	6.4163e-08	1.82151e-06	4.08115e-06	7.65328e-07	2.62881e-07		5.10148e-05	4.40089e-05	6.4163e-08	1.82151e-06	4.08115e-06	7.65328e-07	2.73759e-07
Pizza 10	Climate change	kg CO2 eq	2.70785	1.84275	0.0922714	0.301855	0.183562	0.0723823	0.215036		2.8566	1.84275	0.0922714	0.301855	0.183562	0.0723823	0.363785
	Ozone depletion	kg CFC11 eq	5.42647e-07	3.06077e-07	5.39152e-08	3.29984e-08	4.1446e-08	8.3016e-08	2.51934e-08		6.30715e-07	3.06077e-07	5.39152e-08	3.29984e-08	4.1446e-08	8.3016e-08	1.13262e-07
	Ionising radiation	kBq U-235 eq	1.8425	0.585738	0.56227	0.0313733	0.0133578	0.399221	0.250536		2.76066	0.585738	0.56227	0.0313733	0.0133578	0.399221	1.1687
	Photochemical ozone formation	kg NMVOC eq	0.00803326	0.00474738	0.000212323	0.00145229	0.0012515	0.000157956	0.000211815		0.00837594	0.00474738	0.000212323	0.00145229	0.0012515	0.000157956	0.000554489
	Particulate matter	disease inc.	2.57676e-07	1.89684e-07	3.46845e-09	4.2307e-08	1.66791e-08	2.5442e-09	2.99285e-09		2.63308e-07	1.89684e-07	3.46845e-09	4.2307e-08	1.66791e-08	2.5442e-09	8.62509e-09
	Human toxicity, non-cancer	CTUh	5.72926e-08	4.60389e-08	1.0216e-09	5.40984e-09	2.70404e-09	7.56656e-10	1.36155e-09		5.89457e-08	4.60389e-08	1.0216e-09	5.40984e-09	2.70404e-09	7.56656e-10	3.01465e-09
	Human toxicity, cancer	CTUh	2.04048e-09	1.57986e-09	5.48259e-11	2.31672e-10	7.68437e-11	4.05851e-11	5.66889e-11		2.12948e-09	1.57986e-09	5.48259e-11	2.31672e-10	7.68437e-11	4.05851e-11	1.45698e-10
	Acidification	mol H+ eq	0.030951	0.0269294	0.000380135	0.00201252	0.00110454	0.000281682	0.000242672		0.031564	0.0269294	0.000380135	0.00201252	0.00110454	0.000281682	0.000855713
	Eutrophication, freshwater	kg P eq	0.000652944	0.000477107	2.75141e-05	0.00010076	1.45427e-05	1.97542e-05	1.32666e-05		0.000697159	0.000477107	2.75141e-05	0.00010076	1.45427e-05	1.97542e-05	5.74814e-05
	Eutrophication, marine	kg N eq	0.0109463	0.00963962	0.000104993	0.000499111	0.00040313	7.80781e-05	0.00022136		0.0111164	0.00963962	0.000104993	0.000499111	0.00040313	7.80781e-05	0.000391495
	Eutrophication, terrestrial	mol N eq	0.121938	0.110334	0.00078156	0.005198	0.00440917	0.000590108	0.000625142		0.123198	0.110334	0.00078156	0.005198	0.00440917	0.000590108	0.00188513
	Ecotoxicity, freshwater	CTUe	91.7375	71.2863	2.76969	11.3367	2.35547	2.06424	1.9251		96.2337	71.2863	2.76969	11.3367	2.35547	2.06424	6.42124
	Land use	Pt	153.507	107.964	0.535304	41.8743	2.45331	0.364927	0.315596		154.333	107.964	0.535304	41.8743	2.45331	0.364927	1.14159
	Water use	m3 depriv.	2.1568	1.79181	0.0301002	0.285197	0.00911149	0.0214454	0.0191361		2.20524	1.79181	0.0301002	0.285197	0.00911149	0.0214454	0.0675689
	Resource use, fossils	MJ	55.4868	21.6719	12.3287	4.29417	2.77511	8.83741	5.57947		75.6259	21.6719	12.3287	4.29417	2.77511	8.83741	25.7186
	Resource use, minerals and metals	kg Sb eq	3.82085e-05	2.49164e-05	7.61678e-07	7.06249e-06	4.44641e-06	5.58793e-07	4.62807e-07		3.94487e-05	2.49164e-05	7.61678e-07	7.06249e-06	4.44641e-06	5.58793e-07	1.703e-06
Pizza 11	Climate change	kg CO2 eq	2.75024	1.94119	0.0998706	0.264123	0.179438	0.0723823	0.193243		2.89899	1.94119	0.0998706	0.264123	0.179438	0.0723823	0.341991
	Ozone depletion	kg CFC11 eq	5.13645e-07	2.80492e-07	5.57065e-08	2.88736e-08	4.05148e-08	8.3016e-08	2.50424e-08		6.01713e-07	2.80492e-07	5.57065e-08	2.88736e-08	4.05148e-08	8.3016e-08	1.13111e-07
	Ionising radiation	kBq U-235 eq	1.87503	0.604861	0.579967	0.0274517	0.0130576	0.399221	0.250475		2.79319	0.604861	0.579967	0.0274517	0.0130576	0.399221	1.16863
	Photochemical ozone formation	kg NMVOC eq	0.00786306	0.00478906	0.000224906	0.00127075	0.00122338	0.000157956	0.000197007		0.00820573	0.00478906	0.000224906	0.00127075	0.00122338	0.000157956	0.000539681
	Particulate matter	disease inc.	2.60124e-07	1.97734e-07	3.71261e-09	3.70186e-08	1.63044e-08	2.5442e-09	2.81051e-09		2.65756e-07	1.97734e-07	3.71261e-09	3.70186e-08	1.63044e-08	2.5442e-09	8.44275e-09
	Human toxicity, non-cancer	CTUh	5.7593e-08	4.71162e-08	1.09562e-09	4.73361e-09	2.64328e-09	7.56656e-10	1.24766e-09		5.92461e-08	4.71162e-08	1.09562e-09	4.73361e-09	2.64328e-09	7.56656e-10	2.90075e-09
	Human toxicity, cancer	CTUh	1.98866e-09	1.56008e-09	5.75379e-11	2.02713e-10	7.51171e-11	4.05851e-11	5.26341e-11		2.07767e-09	1.56008e-09	5.75379e-11	2.02713e-10	7.51171e-11	4.05851e-11	1.41643e-10
	Acidification	mol H+ eq	0.0333656	0.0295979	0.000412084	0.00176096	0.00107973	0.000281682	0.000233211		0.0339786	0.0295979	0.000412084	0.00176096	0.00107973	0.000281682	0.000846252
	Eutrophication, freshwater	kg P eq	0.000653057	0.000488577	2.92322e-05	8.81647e-05	1.4216e-05	1.97542e-05	1.31135e-05		0.000697272	0.000488577	2.92322e-05	8.81647e-05	1.4216e-05	1.97542e-05	5.73283e-05
	Eutrophication, marine	kg N eq	0.0106909	0.00946513	0.0001174	0.000436722	0.000394072	7.80781e-05	0.000199483		0.010861	0.00946513	0.0001174	0.000436722	0.000394072	7.80781e-05	0.000369619
	Eutrophication, terrestrial	mol N eq	0.132539	0.121609	0.000891532	0.00454825	0.0043101	0.000590108	0.000589909		0.133799	0.121609	0.000891532	0.00454825	0.0043101	0.000590108	0.00184989
	Ecotoxicity, freshwater	CTUe	87.7534	68.5348	3.09473	9.9196	2.30255	2.06424	1.83753		92.2495	68.5348	3.09473	9.9196	2.30255	2.06424	6.33366
	Land use	Pt	149.727	109.461	0.558844	36.64	2.39819	0.364927	0.30427		150.553	109.461	0.558844	36.64	2.39819	0.364927	1.13026
	Water use	m3 depriv.	2.07725	1.7477	0.031266	0.249547	0.00890676	0.0214454	0.0183929		2.12569	1.7477	0.031266	0.249547	0.00890676	0.0214454	0.0668257
	Resource use, fossils	MJ	57.2036	23.6047	12.7237	3.7574	2.71275	8.83741	5.56762		77.3427	23.6047	12.7237	3.7574	2.71275	8.83741	25.7067
	Resource use, minerals and metals	kg Sb eq	4.04872e-05	2.81603e-05	7.9474e-07	6.17968e-06	4.3465e-06	5.58793e-07	4.47181e-07		4.17274e-05	2.81603e-05	7.9474e-07	6.17968e-06	4.3465e-06	5.58793e-07	1.68737e-06
Pizza 12	Climate change	kg CO2 eq	2.93101	2.04234	0.200741	0.251546	0.178059	0.0723823	0.185949		3.07976	2.04234	0.200741	0.251546	0.178059	0.0723823	0.334697
	Ozone depletion	kg CFC11 eq	6.28026e-07	3.70655e-07	8.16606e-08	2.74987e-08	4.02036e-08	8.3016e-08	2.49919e-08		7.16094e-07	3.70655e-07	8.16606e-08	2.74987e-08	4.02036e-08	8.3016e-08	1.1306e-07
	Ionising radiation	kBq U-235 eq	3.89428	2.6336	0.571898	0.0261444	0.0129573	0.399221	0.250455		4.81244	2.6336	0.571898	0.0261444	0.0129573	0.399221	1.16861
	Photochemical ozone formation	kg NMVOC eq	0.0107196	0.00516016	0.00278519	0.00121024	0.00121398	0.000157956	0.00019206		0.0110623	0.00516016	0.00278519	0.00121024	0.00121398	0.000157956	0.000534734
	Particulate matter	disease inc.	3.0158e-07	1.99991e-07	4.48596e-08	3.52558e-08	1.61791e-08	2.5442e-09	2.7496e-09		3.07212e-07	1.99991e-07	4.48596e-08	3.52558e-08	1.61791e-08	2.5442e-09	8.38184e-09
	Human toxicity, non-cancer	CTUh	7.36667e-08	5.11451e-08	1.34241e-08	4.5082e-09	2.62298e-09	7.56656e-10	1.20961e-09		7.53198e-08	5.11451e-08	1.34241e-08	4.5082e-09	2.62298e-09	7.56656e-10	2.8627e-09
	Human toxicity, cancer	CTUh	2.42935e-09	1.67387e-09	3.96023e-10	1.9306e-10	7.45401e-11	4.05851e-11	5.12792e-11		2.51836e-09	1.67387e-09	3.96023e-10	1.9306e-10	7.45401e-11	4.05851e-11	1.40288e-10
	Acidification	mol H+ eq	0.0370204	0.0302935	0.00346668	0.0016771	0.00107143	0.000281682	0.000230049		0.0376335	0.0302935	0.00346668	0.0016771	0.00107143	0.000281682	0.00084309
	Eutrophication, freshwater	kg P eq	0.000730539	0.000550765	4.88845e-05	8.39664e-05	1.41068e-05	1.97542e-05	1.30624e-05		0.000774754	0.000550765	4.88845e-05	8.39664e-05	1.41068e-05	1.97542e-05	5.72771e-05
	Eutrophication, marine	kg N eq	0.0109298	0.00883864	0.00101396	0.000415926	0.000391045	7.80781e-05	0.000192177		0.0111	0.00883864	0.00101396	0.000415926	0.000391045	7.80781e-05	0.000362313
	Eutrophication, terrestrial	mol N eq	0.147343	0.121995	0.0155715	0.00433167	0.00427699	0.000590108	0.000578132		0.148603	0.121995	0.0155715	0.00433167	0.00427699	0.000590108	0.00183811
	Ecotoxicity, freshwater	CTUe	123.239	74.8654	32.7694	9.44724	2.28486	2.06424	1.80828		127.736	74.8654	32.7694	9.44724	2.28486	2.06424	6.30442
	Land use	Pt	260.843	106.634	116.269	34.8953	2.37977	0.364927	0.300485		261.669	106.634	116.269	34.8953	2.37977	0.364927	1.12648
	Water use	m3 depriv.	2.29975	1.97261	0.0410397	0.237664	0.00883834	0.0214454	0.0181447		2.34818	1.97261	0.0410397	0.237664	0.00883834	0.0214454	0.0665775
	Resource use, fossils	MJ	101.586	67.378	13.5368	3.57848	2.69191	8.83741	5.56366		121.725	67.378	13.5368	3.57848	2.69191	8.83741	25.7028
	Resource use, minerals and metals	kg Sb eq	4.38404e-05	3.04654e-05	2.17573e-06	5.88541e-06	4.31311e-06	5.58793e-07	4.41959e-07		4.50806e-05	3.04654e-05	2.17573e-06	5.88541e-06	4.31311e-06	5.58793e-07	1.68215e-06
Pizza 13	Climate change	kg CO2 eq	2.34022	1.51341	0.106222	0.270896	0.180174	0.0723823	0.197136		2.48897	1.51341	0.106222	0.270896	0.180174	0.0723823	0.345885
	Ozone depletion	kg CFC11 eq	4.70773e-07	2.36064e-07	5.63282e-08	2.9614e-08	4.0681e-08	8.3016e-08	2.50693e-08		5.58841e-07	2.36064e-07	5.63282e-08	2.9614e-08	4.0681e-08	8.3016e-08	1.13138e-07
	Ionising radiation	kBq U-235 eq	2.71704	1.44074	0.585335	0.0281556	0.0131112	0.399221	0.250486		3.6352	1.44074	0.585335	0.0281556	0.0131112	0.399221	1.16865
	Photochemical ozone formation	kg NMVOC eq	0.00697378	0.00385066	0.000233789	0.00130334	0.00122839	0.000157956	0.000199649		0.00731646	0.00385066	0.000233789	0.00130334	0.00122839	0.000157956	0.000542323
	Particulate matter	disease inc.	2.22021e-07	1.58394e-07	3.90113e-09	3.79678e-08	1.63712e-08	2.5442e-09	2.84303e-09		2.27653e-07	1.58394e-07	3.90113e-09	3.79678e-08	1.63712e-08	2.5442e-09	8.47528e-09
	Human toxicity, non-cancer	CTUh	4.74612e-08	3.67752e-08	1.1522e-09	4.85498e-09	2.65412e-09	7.56656e-10	1.26798e-09		4.91143e-08	3.67752e-08	1.1522e-09	4.85498e-09	2.65412e-09	7.56656e-10	2.92107e-09
	Human toxicity, cancer	CTUh	1.65491e-09	1.21849e-09	5.91419e-11	2.07911e-10	7.54252e-11	4.05851e-11	5.33576e-11		1.74392e-09	1.21849e-09	5.91419e-11	2.07911e-10	7.54252e-11	4.05851e-11	1.42366e-10
	Acidification	mol H+ eq	0.0274153	0.0235696	0.000438907	0.00180611	0.00108416	0.000281682	0.000234899		0.0280284	0.0235696	0.000438907	0.00180611	0.00108416	0.000281682	0.00084794
	Eutrophication, freshwater	kg P eq	0.000551135	0.000383068	3.04724e-05	9.04253e-05	1.42743e-05	1.97542e-05	1.31408e-05		0.00059535	0.000383068	3.04724e-05	9.04253e-05	1.42743e-05	1.97542e-05	5.73556e-05
	Eutrophication, marine	kg N eq	0.0086601	0.00740637	0.000128651	0.00044792	0.000395689	7.80781e-05	0.000203385		0.00883023	0.00740637	0.000128651	0.00044792	0.000395689	7.80781e-05	0.000373521
	Eutrophication, terrestrial	mol N eq	0.107972	0.0967945	0.000998032	0.00466487	0.00432778	0.000590108	0.000596198		0.109231	0.0967945	0.000998032	0.00466487	0.00432778	0.000590108	0.00185618
	Ecotoxicity, freshwater	CTUe	72.7717	52.9774	3.39099	10.174	2.31199	2.06424	1.85315		77.2679	52.9774	3.39099	10.174	2.31199	2.06424	6.34928
	Land use	Pt	134.152	92.9214	0.57166	37.5795	2.40803	0.364927	0.306291		134.978	92.9214	0.57166	37.5795	2.40803	0.364927	1.13229
	Water use	m3 depriv.	1.94863	1.61203	0.0317425	0.255946	0.00894329	0.0214454	0.0185254		1.99707	1.61203	0.0317425	0.255946	0.00894329	0.0214454	0.0669583
	Resource use, fossils	MJ	72.281	38.447	12.8492	3.85374	2.72388	8.83741	5.56974		92.4201	38.447	12.8492	3.85374	2.72388	8.83741	25.7089
	Resource use, minerals and metals	kg Sb eq	3.15255e-05	1.90021e-05	8.12138e-07	6.33813e-06	4.36433e-06	5.58793e-07	4.4997e-07		3.27656e-05	1.90021e-05	8.12138e-07	6.33813e-06	4.36433e-06	5.58793e-07	1.69016e-06
Pizza 14	Climate change	kg CO2 eq	2.78382	1.87951	0.195125	0.264123	0.179438	0.0723823	0.193243		2.93257	1.87951	0.195125	0.264123	0.179438	0.0723823	0.341991
	Ozone depletion	kg CFC11 eq	4.99793e-07	2.41813e-07	8.0533e-08	2.88736e-08	4.05148e-08	8.3016e-08	2.50424e-08		5.87861e-07	2.41813e-07	8.0533e-08	2.88736e-08	4.05148e-08	8.3016e-08	1.13111e-07
	Ionising radiation	kBq U-235 eq	2.18694	0.935788	0.560945	0.0274517	0.0130576	0.399221	0.250475		3.1051	0.935788	0.560945	0.0274517	0.0130576	0.399221	1.16863
	Photochemical ozone formation	kg NMVOC eq	0.0102645	0.00463911	0.00277625	0.00127075	0.00122338	0.000157956	0.000197007		0.0106071	0.00463911	0.00277625	0.00127075	0.00122338	0.000157956	0.000539681
	Particulate matter	disease inc.	2.85898e-07	1.82538e-07	4.46824e-08	3.70186e-08	1.63044e-08	2.5442e-09	2.81051e-09		2.9153e-07	1.82538e-07	4.46824e-08	3.70186e-08	1.63044e-08	2.5442e-09	8.44275e-09
	Human toxicity, non-cancer	CTUh	7.07434e-08	4.79916e-08	1.33706e-08	4.73361e-09	2.64328e-09	7.56656e-10	1.24766e-09		7.23965e-08	4.79916e-08	1.33706e-08	4.73361e-09	2.64328e-09	7.56656e-10	2.90075e-09
	Human toxicity, cancer	CTUh	2.23695e-09	1.47174e-09	3.94167e-10	2.02713e-10	7.51171e-11	4.05851e-11	5.26341e-11		2.32596e-09	1.47174e-09	3.94167e-10	2.02713e-10	7.51171e-11	4.05851e-11	1.41643e-10
	Acidification	mol H+ eq	0.0340674	0.0272688	0.00344302	0.00176096	0.00107973	0.000281682	0.000233211		0.0346804	0.0272688	0.00344302	0.00176096	0.00107973	0.000281682	0.000846252
	Eutrophication, freshwater	kg P eq	0.000654594	0.000471688	4.76578e-05	8.81647e-05	1.4216e-05	1.97542e-05	1.31135e-05		0.000698809	0.000471688	4.76578e-05	8.81647e-05	1.4216e-05	1.97542e-05	5.73283e-05
	Eutrophication, marine	kg N eq	0.0106816	0.00856862	0.00100459	0.000436722	0.000394072	7.80781e-05	0.000199483		0.0108517	0.00856862	0.00100459	0.000436722	0.000394072	7.80781e-05	0.000369619
	Eutrophication, terrestrial	mol N eq	0.136848	0.111322	0.0154869	0.00454825	0.0043101	0.000590108	0.000589909		0.138108	0.111322	0.0154869	0.00454825	0.0043101	0.000590108	0.00184989
	Ecotoxicity, freshwater	CTUe	116.032	67.3846	32.5235	9.9196	2.30255	2.06424	1.83753		120.528	67.3846	32.5235	9.9196	2.30255	2.06424	6.33366
	Land use	Pt	265.557	109.597	116.253	36.64	2.39819	0.364927	0.30427		266.383	109.597	116.253	36.64	2.39819	0.364927	1.13026
	Water use	m3 depriv.	2.02735	1.68877	0.0402901	0.249547	0.00890676	0.0214454	0.0183929		2.07578	1.68877	0.0402901	0.249547	0.00890676	0.0214454	0.0668257
	Resource use, fossils	MJ	63.392	29.2257	13.291	3.7574	2.71275	8.83741	5.56762		83.5311	29.2257	13.291	3.7574	2.71275	8.83741	25.7067
	Resource use, minerals and metals	kg Sb eq	4.41224e-05	3.04368e-05	2.15351e-06	6.17968e-06	4.3465e-06	5.58793e-07	4.47181e-07		4.53626e-05	3.04368e-05	2.15351e-06	6.17968e-06	4.3465e-06	5.58793e-07	1.68737e-06
Pizza 15	Climate change	kg CO2 eq	2.37566	1.5616	0.264123	0.104878	0.179438	0.0723823	0.193243		2.52441	1.5616	0.264123	0.104878	0.179438	0.0723823	0.341991
	Ozone depletion	kg CFC11 eq	4.70153e-07	2.3672e-07	2.88736e-08	5.59863e-08	4.05148e-08	8.3016e-08	2.50424e-08		5.58222e-07	2.3672e-07	2.88736e-08	5.59863e-08	4.05148e-08	8.3016e-08	1.13111e-07
	Ionising radiation	kBq U-235 eq	2.61705	1.3449	0.0274517	0.581936	0.0130576	0.399221	0.250475		3.53521	1.3449	0.0274517	0.581936	0.0130576	0.399221	1.16863
	Photochemical ozone formation	kg NMVOC eq	0.00722064	0.00414004	0.00127075	0.000231512	0.00122338	0.000157956	0.000197007		0.00756332	0.00414004	0.00127075	0.000231512	0.00122338	0.000157956	0.000539681
	Particulate matter	disease inc.	2.2468e-07	1.62145e-07	3.70186e-08	3.85736e-09	1.63044e-08	2.5442e-09	2.81051e-09		2.30312e-07	1.62145e-07	3.70186e-08	3.85736e-09	1.63044e-08	2.5442e-09	8.44275e-09
	Human toxicity, non-cancer	CTUh	5.14e-08	4.08801e-08	4.73361e-09	1.13877e-09	2.64328e-09	7.56656e-10	1.24766e-09		5.30531e-08	4.08801e-08	4.73361e-09	1.13877e-09	2.64328e-09	7.56656e-10	2.90075e-09
	Human toxicity, cancer	CTUh	1.71949e-09	1.2898e-09	2.02713e-10	5.86364e-11	7.51171e-11	4.05851e-11	5.26341e-11		1.8085e-09	1.2898e-09	2.02713e-10	5.86364e-11	7.51171e-11	4.05851e-11	1.41643e-10
	Acidification	mol H+ eq	0.0281766	0.0243878	0.00176096	0.000433251	0.00107973	0.000281682	0.000233211		0.0287897	0.0243878	0.00176096	0.000433251	0.00107973	0.000281682	0.000846252
	Eutrophication, freshwater	kg P eq	0.000560184	0.000394775	8.81647e-05	3.01608e-05	1.4216e-05	1.97542e-05	1.31135e-05		0.000604399	0.000394775	8.81647e-05	3.01608e-05	1.4216e-05	1.97542e-05	5.73283e-05
	Eutrophication, marine	kg N eq	0.00906575	0.00783094	0.000436722	0.00012645	0.000394072	7.80781e-05	0.000199483		0.00923588	0.00783094	0.000436722	0.00012645	0.000394072	7.80781e-05	0.000369619
	Eutrophication, terrestrial	mol N eq	0.111321	0.100304	0.00454825	0.000978984	0.0043101	0.000590108	0.000589909		0.112581	0.100304	0.00454825	0.000978984	0.0043101	0.000590108	0.00184989
	Ecotoxicity, freshwater	CTUe	82.2242	62.7666	9.9196	3.3336	2.30255	2.06424	1.83753		86.7203	62.7666	9.9196	3.3336	2.30255	2.06424	6.33366
	Land use	Pt	135.256	94.9814	36.64	0.567226	2.39819	0.364927	0.30427		136.082	94.9814	36.64	0.567226	2.39819	0.364927	1.13026
	Water use	m3 depriv.	2.24863	1.91883	0.249547	0.0315148	0.00890676	0.0214454	0.0183929		2.29707	1.91883	0.249547	0.0315148	0.00890676	0.0214454	0.0668257
	Resource use, fossils	MJ	70.8816	37.233	3.7574	12.7735	2.71275	8.83741	5.56762		91.0207	37.233	3.7574	12.7735	2.71275	8.83741	25.7067
	Resource use, minerals and metals	kg Sb eq	3.14165e-05	1.90784e-05	6.17968e-06	8.05954e-07	4.3465e-06	5.58793e-07	4.47181e-07		3.26567e-05	1.90784e-05	6.17968e-06	8.05954e-07	4.3465e-06	5.58793e-07	1.68737e-06
Pizza 16	Climate change	kg CO2 eq	2.59359	1.92595	0.0886376	0.18699	0.171	0.0723823	0.148629		2.74234	1.92595	0.0886376	0.18699	0.171	0.0723823	0.297378
	Ozone depletion	kg CFC11 eq	4.5685e-07	2.38284e-07	5.17654e-08	2.04415e-08	3.86097e-08	8.3016e-08	2.47333e-08		5.44918e-07	2.38284e-07	5.17654e-08	2.04415e-08	3.86097e-08	8.3016e-08	1.12802e-07
	Ionising radiation	kBq U-235 eq	2.26467	1.04337	0.539851	0.0194348	0.0124436	0.399221	0.250351		3.18283	1.04337	0.539851	0.0194348	0.0124436	0.399221	1.16851
	Photochemical ozone formation	kg NMVOC eq	0.0073308	0.00473667	0.000203958	0.000899648	0.00116585	0.000157956	0.000166718		0.00767348	0.00473667	0.000203958	0.000899648	0.00116585	0.000157956	0.000509392
	Particulate matter	disease inc.	2.58072e-07	2.08013e-07	3.33104e-09	2.62079e-08	1.55377e-08	2.5442e-09	2.43756e-09		2.63704e-07	2.08013e-07	3.33104e-09	2.62079e-08	1.55377e-08	2.5442e-09	8.06981e-09
	Human toxicity, non-cancer	CTUh	5.33774e-08	4.47546e-08	9.81263e-10	3.35123e-09	2.51899e-09	7.56656e-10	1.0147e-09		5.50305e-08	4.47546e-08	9.81263e-10	3.35123e-09	2.51899e-09	7.56656e-10	2.66779e-09
	Human toxicity, cancer	CTUh	1.8224e-09	1.46972e-09	5.26537e-11	1.43514e-10	7.15849e-11	4.05851e-11	4.43396e-11		1.9114e-09	1.46972e-09	5.26537e-11	1.43514e-10	7.15849e-11	4.05851e-11	1.33348e-10
	Acidification	mol H+ eq	0.0333311	0.0301947	0.000365169	0.00124669	0.00102895	0.000281682	0.000213856		0.0339441	0.0301947	0.000365169	0.00124669	0.00102895	0.000281682	0.000826897
	Eutrophication, freshwater	kg P eq	0.000593147	0.000458193	2.6435e-05	6.24175e-05	1.35475e-05	1.97542e-05	1.28003e-05		0.000637362	0.000458193	2.6435e-05	6.24175e-05	1.35475e-05	1.97542e-05	5.70151e-05
	Eutrophication, marine	kg N eq	0.0106485	0.00963008	0.00010084	0.000309184	0.000375542	7.80781e-05	0.000154743		0.0108186	0.00963008	0.00010084	0.000309184	0.000375542	7.80781e-05	0.000324879
	Eutrophication, terrestrial	mol N eq	0.134772	0.125586	0.000750794	0.00322	0.00410743	0.000590108	0.000517824		0.136032	0.125586	0.000750794	0.00322	0.00410743	0.000590108	0.00177781
	Ecotoxicity, freshwater	CTUe	79.173	63.5734	2.65998	7.02273	2.19428	2.06424	1.65843		83.6692	63.5734	2.65998	7.02273	2.19428	2.06424	6.15457
	Land use	Pt	151.278	121.891	0.515503	25.9399	2.28542	0.364927	0.281099		152.104	121.891	0.515503	25.9399	2.28542	0.364927	1.10709
	Water use	m3 depriv.	1.75389	1.5015	0.028919	0.176671	0.00848794	0.0214454	0.016873		1.80233	1.5015	0.028919	0.176671	0.00848794	0.0214454	0.0653058
	Resource use, fossils	MJ	62.1842	30.7212	11.837	2.66011	2.58519	8.83741	5.54339		82.3234	30.7212	11.837	2.66011	2.58519	8.83741	25.6825
	Resource use, minerals and metals	kg Sb eq	3.38622e-05	2.36396e-05	7.31441e-07	4.37499e-06	4.14211e-06	5.58793e-07	4.15215e-07		3.51024e-05	2.36396e-05	7.31441e-07	4.37499e-06	4.14211e-06	5.58793e-07	1.65541e-06
Pizza 17	Climate change	kg CO2 eq	2.59469	1.79324	0.092266	0.264123	0.179438	0.0723823	0.193243		2.74344	1.79324	0.092266	0.264123	0.179438	0.0723823	0.341991
	Ozone depletion	kg CFC11 eq	4.15501e-07	1.84141e-07	5.39134e-08	2.88736e-08	4.05148e-08	8.3016e-08	2.50424e-08		5.0357e-07	1.84141e-07	5.39134e-08	2.88736e-08	4.05148e-08	8.3016e-08	1.13111e-07
	Ionising radiation	kBq U-235 eq	1.80983	0.557377	0.562247	0.0274517	0.0130576	0.399221	0.250475		2.72799	0.557377	0.562247	0.0274517	0.0130576	0.399221	1.16863
	Photochemical ozone formation	kg NMVOC eq	0.00750686	0.00444545	0.000212316	0.00127075	0.00122338	0.000157956	0.000197007		0.00784953	0.00444545	0.000212316	0.00127075	0.00122338	0.000157956	0.000539681
	Particulate matter	disease inc.	2.5897e-07	1.96824e-07	3.46841e-09	3.70186e-08	1.63044e-08	2.5442e-09	2.81051e-09		2.64603e-07	1.96824e-07	3.46841e-09	3.70186e-08	1.63044e-08	2.5442e-09	8.44275e-09
	Human toxicity, non-cancer	CTUh	5.46089e-08	4.42061e-08	1.02158e-09	4.73361e-09	2.64328e-09	7.56656e-10	1.24766e-09		5.6262e-08	4.42061e-08	1.02158e-09	4.73361e-09	2.64328e-09	7.56656e-10	2.90075e-09
	Human toxicity, cancer	CTUh	1.80587e-09	1.38e-09	5.48247e-11	2.02713e-10	7.51171e-11	4.05851e-11	5.26341e-11		1.89488e-09	1.38e-09	5.48247e-11	2.02713e-10	7.51171e-11	4.05851e-11	1.41643e-10
	Acidification	mol H+ eq	0.0323189	0.0285832	0.000380122	0.00176096	0.00107973	0.000281682	0.000233211		0.032932	0.0285832	0.000380122	0.00176096	0.00107973	0.000281682	0.000846252
	Eutrophication, freshwater	kg P eq	0.000589979	0.000427217	2.75134e-05	8.81647e-05	1.4216e-05	1.97542e-05	1.31135e-05		0.000634194	0.000427217	2.75134e-05	8.81647e-05	1.4216e-05	1.97542e-05	5.73283e-05
	Eutrophication, marine	kg N eq	0.0100708	0.00885745	0.00010499	0.000436722	0.000394072	7.80781e-05	0.000199483		0.0102409	0.00885745	0.00010499	0.000436722	0.000394072	7.80781e-05	0.000369619
	Eutrophication, terrestrial	mol N eq	0.129844	0.119024	0.000781527	0.00454825	0.0043101	0.000590108	0.000589909		0.131104	0.119024	0.000781527	0.00454825	0.0043101	0.000590108	0.00184989
	Ecotoxicity, freshwater	CTUe	80.5975	61.7039	2.76964	9.9196	2.30255	2.06424	1.83753		85.0936	61.7039	2.76964	9.9196	2.30255	2.06424	6.33366
	Land use	Pt	150.347	110.104	0.535616	36.64	2.39819	0.364927	0.30427		151.173	110.104	0.535616	36.64	2.39819	0.364927	1.13026
	Water use	m3 depriv.	1.93067	1.60228	0.0301002	0.249547	0.00890676	0.0214454	0.0183929		1.97911	1.60228	0.0301002	0.249547	0.00890676	0.0214454	0.0668257
	Resource use, fossils	MJ	53.3389	20.1355	12.3282	3.7574	2.71275	8.83741	5.56762		73.478	20.1355	12.3282	3.7574	2.71275	8.83741	25.7067
	Resource use, minerals and metals	kg Sb eq	3.64788e-05	2.4185e-05	7.61687e-07	6.17968e-06	4.3465e-06	5.58793e-07	4.47181e-07		3.7719e-05	2.4185e-05	7.61687e-07	6.17968e-06	4.3465e-06	5.58793e-07	1.68737e-06
Pizza 18	Climate change	kg CO2 eq	3.14437	2.27604	0.190278	0.245696	0.177417	0.0723823	0.182553		3.29312	2.27604	0.190278	0.245696	0.177417	0.0723823	0.331301
	Ozone depletion	kg CFC11 eq	6.73856e-07	4.19587e-07	7.93675e-08	2.68592e-08	4.00586e-08	8.3016e-08	2.49684e-08		7.61925e-07	4.19587e-07	7.93675e-08	2.68592e-08	4.00586e-08	8.3016e-08	1.13037e-07
	Ionising radiation	kBq U-235 eq	4.28803	3.05053	0.549384	0.0255364	0.0129106	0.399221	0.250446		5.20619	3.05053	0.549384	0.0255364	0.0129106	0.399221	1.1686
	Photochemical ozone formation	kg NMVOC eq	0.0111844	0.00567682	0.00276819	0.0011821	0.0012096	0.000157956	0.000189755		0.0115271	0.00567682	0.00276819	0.0011821	0.0012096	0.000157956	0.000532429
	Particulate matter	disease inc.	3.28215e-07	2.27866e-07	4.45269e-08	3.44359e-08	1.61208e-08	2.5442e-09	2.72123e-09		3.33847e-07	2.27866e-07	4.45269e-08	3.44359e-08	1.61208e-08	2.5442e-09	8.35347e-09
	Human toxicity, non-cancer	CTUh	7.86509e-08	5.63621e-08	1.33235e-08	4.40335e-09	2.61352e-09	7.56656e-10	1.19189e-09		8.0304e-08	5.63621e-08	1.33235e-08	4.40335e-09	2.61352e-09	7.56656e-10	2.84498e-09
	Human toxicity, cancer	CTUh	2.60384e-09	1.85733e-09	3.92428e-10	1.8857e-10	7.42713e-11	4.05851e-11	5.06481e-11		2.69285e-09	1.85733e-09	3.92428e-10	1.8857e-10	7.42713e-11	4.05851e-11	1.39657e-10
	Acidification	mol H+ eq	0.0392374	0.0325988	0.00342269	0.0016381	0.00106757	0.000281682	0.000228576		0.0398504	0.0325988	0.00342269	0.0016381	0.00106757	0.000281682	0.000841617
	Eutrophication, freshwater	kg P eq	0.000785199	0.000609776	4.65607e-05	8.20137e-05	1.40559e-05	1.97542e-05	1.30385e-05		0.000829413	0.000609776	4.65607e-05	8.20137e-05	1.40559e-05	1.97542e-05	5.72533e-05
	Eutrophication, marine	kg N eq	0.0117731	0.00971361	0.000996739	0.000406253	0.000389635	7.80781e-05	0.000188774		0.0119432	0.00971361	0.000996739	0.000406253	0.000389635	7.80781e-05	0.000358909
	Eutrophication, terrestrial	mol N eq	0.156222	0.131149	0.0154173	0.00423093	0.00426157	0.000590108	0.000572646		0.157482	0.131149	0.0154173	0.00423093	0.00426157	0.000590108	0.00183263
	Ecotoxicity, freshwater	CTUe	128.539	80.8581	32.3178	9.22754	2.27662	2.06424	1.79466		133.035	80.8581	32.3178	9.22754	2.27662	2.06424	6.29079
	Land use	Pt	272.518	119.16	116.239	34.0838	2.37119	0.364927	0.298722		273.344	119.16	116.239	34.0838	2.37119	0.364927	1.12472
	Water use	m3 depriv.	2.28618	1.96622	0.0395413	0.232137	0.00880647	0.0214454	0.0180291		2.33461	1.96622	0.0395413	0.232137	0.00880647	0.0214454	0.0664619
	Resource use, fossils	MJ	108.85	75.2399	13.0332	3.49526	2.68221	8.83741	5.56182		128.989	75.2399	13.0332	3.49526	2.68221	8.83741	25.7009
	Resource use, minerals and metals	kg Sb eq	4.6223e-05	3.30463e-05	2.13235e-06	5.74854e-06	4.29756e-06	5.58793e-07	4.39527e-07		4.74632e-05	3.30463e-05	2.13235e-06	5.74854e-06	4.29756e-06	5.58793e-07	1.67972e-06
Pizza 19	Climate change	kg CO2 eq	3.07142	2.57673	0.0142566	0.116788	0.168967	0.103523	0.0911567		3.07273	2.57673	0.0142566	0.116788	0.168967	0.103523	0.0924613
	Ozone depletion	kg CFC11 eq	6.59872e-07	4.20504e-07	4.14284e-09	6.67916e-09	3.81243e-08	1.74334e-07	1.60872e-08		6.60645e-07	4.20504e-07	4.14284e-09	6.67916e-09	3.81243e-08	1.74334e-07	1.68596e-08
	Ionising radiation	kBq U-235 eq	3.18883	2.42607	0.0421239	0.0105739	0.0122707	0.53364	0.164147		3.19688	2.42607	0.0421239	0.0105739	0.0122707	0.53364	0.172199
	Photochemical ozone formation	kg NMVOC eq	0.00825677	0.00632696	2.60001e-05	0.000412497	0.00117385	0.000222173	9.52953e-05		0.00825978	0.00632696	2.60001e-05	0.000412497	0.00117385	0.000222173	9.83008e-05
	Particulate matter	disease inc.	2.88109e-07	2.60892e-07	4.53855e-10	6.43572e-09	1.52092e-08	3.71261e-09	1.40579e-09		2.88158e-07	2.60892e-07	4.53855e-10	6.43572e-09	1.52092e-08	3.71261e-09	1.45519e-09
	Human toxicity, non-cancer	CTUh	7.06792e-08	6.51569e-08	1.37455e-10	1.24651e-09	2.48389e-09	1.10066e-09	5.53775e-10		7.06937e-08	6.51569e-08	1.37455e-10	1.24651e-09	2.48389e-09	1.10066e-09	5.68274e-10
	Human toxicity, cancer	CTUh	2.26219e-09	2.06363e-09	5.59516e-12	4.07281e-11	7.01962e-11	5.6702e-11	2.53375e-11		2.26297e-09	2.06363e-09	5.59516e-12	4.07281e-11	7.01962e-11	5.6702e-11	2.61182e-11
	Acidification	mol H+ eq	0.0396101	0.0373347	5.92692e-05	0.000632021	0.00103268	0.000419467	0.000131984		0.0396155	0.0373347	5.92692e-05	0.000632021	0.00103268	0.000419467	0.000137361
	Eutrophication, freshwater	kg P eq	0.00076071	0.000668772	3.5716e-06	3.86083e-05	1.32935e-05	2.82249e-05	8.23934e-06		0.000761098	0.000668772	3.5716e-06	3.86083e-05	1.32935e-05	2.82249e-05	8.62713e-06
	Eutrophication, marine	kg N eq	0.0117946	0.0110658	2.01235e-05	0.000129941	0.000379066	0.000122489	7.71954e-05		0.0117961	0.0110658	2.01235e-05	0.000129941	0.000379066	0.000122489	7.86876e-05
	Eutrophication, terrestrial	mol N eq	0.158221	0.151293	0.000180659	0.00131702	0.00414611	0.000971946	0.000312764		0.158232	0.151293	0.000180659	0.00131702	0.00414611	0.000971946	0.000323814
	Ecotoxicity, freshwater	CTUe	100.425	90.7683	0.526701	2.73947	2.1598	3.24403	0.986385		100.464	90.7683	0.526701	2.73947	2.1598	3.24403	1.02582
	Land use	Pt	142.739	136.51	0.074801	3.24361	2.23466	0.502308	0.174411		142.747	136.51	0.074801	3.24361	2.23466	0.502308	0.181656
	Water use	m3 depriv.	2.42465	2.31315	0.00283827	0.0609123	0.00831182	0.0292374	0.0102042		2.42508	2.31315	0.00283827	0.0609123	0.00831182	0.0292374	0.010629
	Resource use, fossils	MJ	84.2086	63.2634	0.928463	2.0743	2.55096	11.766	3.6254		84.3852	63.2634	0.928463	2.0743	2.55096	11.766	3.80204
	Resource use, minerals and metals	kg Sb eq	4.52021e-05	3.84137e-05	7.0263e-08	1.63936e-06	4.05469e-06	7.65328e-07	2.58746e-07		4.52129e-05	3.84137e-05	7.0263e-08	1.63936e-06	4.05469e-06	7.65328e-07	2.69624e-07
Pizza 20	Climate change	kg CO2 eq	2.74776	2.19272	0.0128874	0.155459	0.173265	0.103523	0.109908		2.74906	2.19272	0.0128874	0.155459	0.173265	0.103523	0.111213
	Ozone depletion	kg CFC11 eq	5.68482e-07	3.24907e-07	4.2816e-09	9.62179e-09	3.90939e-08	1.74334e-07	1.62437e-08		5.69254e-07	3.24907e-07	4.2816e-09	9.62179e-09	3.90939e-08	1.74334e-07	1.70161e-08
	Ionising radiation	kBq U-235 eq	1.93064	1.16236	0.0438579	0.0139873	0.0125827	0.53364	0.164211		1.93869	1.16236	0.0438579	0.0139873	0.0125827	0.53364	0.172264
	Photochemical ozone formation	kg NMVOC eq	0.0076821	0.00558416	2.46197e-05	0.000536586	0.0012037	0.000222173	0.000110857		0.00768511	0.00558416	2.46197e-05	0.000536586	0.0012037	0.000222173	0.000113862
	Particulate matter	disease inc.	2.64602e-07	2.34088e-07	4.19181e-10	9.18354e-09	1.5596e-08	3.71261e-09	1.60318e-09		2.64652e-07	2.34088e-07	4.19181e-10	9.18354e-09	1.5596e-08	3.71261e-09	1.65258e-09
	Human toxicity, non-cancer	CTUh	6.37276e-08	5.7539e-08	1.27056e-10	1.73931e-09	2.54706e-09	1.10066e-09	6.74523e-10		6.37421e-08	5.7539e-08	1.27056e-10	1.73931e-09	2.54706e-09	1.10066e-09	6.89022e-10
	Human toxicity, cancer	CTUh	2.02123e-09	1.80177e-09	5.45897e-12	5.57575e-11	7.19815e-11	5.6702e-11	2.95687e-11		2.02202e-09	1.80177e-09	5.45897e-12	5.57575e-11	7.19815e-11	5.6702e-11	3.03494e-11
	Acidification	mol H+ eq	0.036022	0.0334757	5.35224e-05	0.000872678	0.00105895	0.000419467	0.000141726		0.0360274	0.0334757	5.35224e-05	0.000872678	0.00105895	0.000419467	0.000147102
	Eutrophication, freshwater	kg P eq	0.000656293	0.000550317	3.36917e-06	5.23463e-05	1.36316e-05	2.82249e-05	8.40346e-06		0.00065668	0.000550317	3.36917e-06	5.23463e-05	1.36316e-05	2.82249e-05	8.79126e-06
	Eutrophication, marine	kg N eq	0.0113568	0.0105464	1.74369e-05	0.000180612	0.000388706	0.000122489	0.000101208		0.0113583	0.0105464	1.74369e-05	0.000180612	0.000388706	0.000122489	0.0001027
	Eutrophication, terrestrial	mol N eq	0.145239	0.137687	0.000153463	0.00182696	0.00425156	0.000971946	0.000347892		0.14525	0.137687	0.000153463	0.00182696	0.00425156	0.000971946	0.000358943
	Ecotoxicity, freshwater	CTUe	94.6846	83.7017	0.456041	3.98442	2.21473	3.24403	1.0837		94.7241	83.7017	0.456041	3.98442	2.21473	3.24403	1.12313
	Land use	Pt	132.846	124.793	0.0770818	4.99564	2.29149	0.502308	0.186086		132.853	124.793	0.0770818	4.99564	2.29149	0.502308	0.193331
	Water use	m3 depriv.	2.52619	2.40057	0.00289352	0.0739437	0.00852321	0.0292374	0.0110307		2.52662	2.40057	0.00289352	0.0739437	0.00852321	0.0292374	0.0114555
	Resource use, fossils	MJ	56.7417	35.2875	0.964252	2.47052	2.61583	11.766	3.63764		56.9184	35.2875	0.964252	2.47052	2.61583	11.766	3.81428
	Resource use, minerals and metals	kg Sb eq	3.62243e-05	2.86406e-05	7.00092e-08	2.31576e-06	4.15781e-06	7.65328e-07	2.7481e-07		3.62352e-05	2.86406e-05	7.00092e-08	2.31576e-06	4.15781e-06	7.65328e-07	2.85687e-07
Pizza 21	Climate change	kg CO2 eq	2.47204	1.81835	0.0930815	0.176082	0.16981	0.0723823	0.142332		2.62079	1.81835	0.0930815	0.176082	0.16981	0.0723823	0.291081
	Ozone depletion	kg CFC11 eq	4.88191e-07	2.70094e-07	5.28005e-08	1.92491e-08	3.83409e-08	8.3016e-08	2.46897e-08		5.76259e-07	2.70094e-07	5.28005e-08	1.92491e-08	3.83409e-08	8.3016e-08	1.12758e-07
	Ionising radiation	kBq U-235 eq	2.82794	1.59764	0.550079	0.0183011	0.012357	0.399221	0.250334		3.74609	1.59764	0.550079	0.0183011	0.012357	0.399221	1.16849
	Photochemical ozone formation	kg NMVOC eq	0.00713631	0.00459971	0.000211288	0.000847169	0.00115774	0.000157956	0.000162446		0.00747898	0.00459971	0.000211288	0.000847169	0.00115774	0.000157956	0.00050512
	Particulate matter	disease inc.	2.33989e-07	1.85478e-07	3.47333e-09	2.46791e-08	1.54295e-08	2.5442e-09	2.38497e-09		2.39622e-07	1.85478e-07	3.47333e-09	2.46791e-08	1.54295e-08	2.5442e-09	8.01721e-09
	Human toxicity, non-cancer	CTUh	5.12879e-08	4.28678e-08	1.02442e-09	3.15574e-09	2.50145e-09	7.56656e-10	9.81842e-10		5.2941e-08	4.28678e-08	1.02442e-09	3.15574e-09	2.50145e-09	7.56656e-10	2.63494e-09
	Human toxicity, cancer	CTUh	1.81035e-09	1.46613e-09	5.42291e-11	1.35142e-10	7.10867e-11	4.05851e-11	4.31696e-11		1.89936e-09	1.46613e-09	5.42291e-11	1.35142e-10	7.10867e-11	4.05851e-11	1.32178e-10
	Acidification	mol H+ eq	0.0306544	0.027582	0.000383836	0.00117397	0.00102179	0.000281682	0.000211125		0.0312675	0.027582	0.000383836	0.00117397	0.00102179	0.000281682	0.000824166
	Eutrophication, freshwater	kg P eq	0.000606633	0.000474457	2.74359e-05	5.87765e-05	1.34532e-05	1.97542e-05	1.27561e-05		0.000650848	0.000474457	2.74359e-05	5.87765e-05	1.34532e-05	1.97542e-05	5.69709e-05
	Eutrophication, marine	kg N eq	0.0098915	0.00889281	0.000108103	0.000291148	0.000372928	7.80781e-05	0.000148434		0.0100616	0.00889281	0.000108103	0.000291148	0.000372928	7.80781e-05	0.00031857
	Eutrophication, terrestrial	mol N eq	0.121822	0.112798	0.000815235	0.00303217	0.00407884	0.000590108	0.000507654		0.123082	0.112798	0.000815235	0.00303217	0.00407884	0.000590108	0.00176764
	Ecotoxicity, freshwater	CTUe	79.2233	63.8837	2.85015	6.61307	2.179	2.06424	1.63318		83.7194	63.8837	2.85015	6.61307	2.179	2.06424	6.12931
	Land use	Pt	137.621	109.754	0.528478	24.4267	2.26951	0.364927	0.27783		138.447	109.754	0.528478	24.4267	2.26951	0.364927	1.10382
	Water use	m3 depriv.	1.7461	1.50361	0.0295925	0.166365	0.00842886	0.0214454	0.0166586		1.79453	1.50361	0.0295925	0.166365	0.00842886	0.0214454	0.0650915
	Resource use, fossils	MJ	74.703	43.1882	12.0653	2.50493	2.5672	8.83741	5.53997		94.8422	43.1882	12.0653	2.50493	2.5672	8.83741	25.6791
	Resource use, minerals and metals	kg Sb eq	3.58706e-05	2.59174e-05	7.50556e-07	4.11978e-06	4.11328e-06	5.58793e-07	4.10705e-07		3.71108e-05	2.59174e-05	7.50556e-07	4.11978e-06	4.11328e-06	5.58793e-07	1.6509e-06
Pizza 22	Climate change	kg CO2 eq	2.56174	1.75074	0.10182	0.264123	0.179438	0.0723823	0.193243		2.71049	1.75074	0.10182	0.264123	0.179438	0.0723823	0.341991
	Ozone depletion	kg CFC11 eq	4.15671e-07	1.82648e-07	5.55763e-08	2.88736e-08	4.05148e-08	8.3016e-08	2.50424e-08		5.0374e-07	1.82648e-07	5.55763e-08	2.88736e-08	4.05148e-08	8.3016e-08	1.13111e-07
	Ionising radiation	kBq U-235 eq	1.79558	0.527218	0.578157	0.0274517	0.0130576	0.399221	0.250475		2.71374	0.527218	0.578157	0.0274517	0.0130576	0.399221	1.16863
	Photochemical ozone formation	kg NMVOC eq	0.00742403	0.00434791	0.00022703	0.00127075	0.00122338	0.000157956	0.000197007		0.00776671	0.00434791	0.00022703	0.00127075	0.00122338	0.000157956	0.000539681
	Particulate matter	disease inc.	2.48323e-07	1.8588e-07	3.76471e-09	3.70186e-08	1.63044e-08	2.5442e-09	2.81051e-09		2.53955e-07	1.8588e-07	3.76471e-09	3.70186e-08	1.63044e-08	2.5442e-09	8.44275e-09
	Human toxicity, non-cancer	CTUh	5.38423e-08	4.33502e-08	1.11086e-09	4.73361e-09	2.64328e-09	7.56656e-10	1.24766e-09		5.54954e-08	4.33502e-08	1.11086e-09	4.73361e-09	2.64328e-09	7.56656e-10	2.90075e-09
	Human toxicity, cancer	CTUh	1.78694e-09	1.35811e-09	5.77802e-11	2.02713e-10	7.51171e-11	4.05851e-11	5.26341e-11		1.87595e-09	1.35811e-09	5.77802e-11	2.02713e-10	7.51171e-11	4.05851e-11	1.41643e-10
	Acidification	mol H+ eq	0.0319524	0.0281765	0.000420358	0.00176096	0.00107973	0.000281682	0.000233211		0.0325655	0.0281765	0.000420358	0.00176096	0.00107973	0.000281682	0.000846252
	Eutrophication, freshwater	kg P eq	0.000592098	0.000427311	2.95392e-05	8.81647e-05	1.4216e-05	1.97542e-05	1.31135e-05		0.000636313	0.000427311	2.95392e-05	8.81647e-05	1.4216e-05	1.97542e-05	5.73283e-05
	Eutrophication, marine	kg N eq	0.009851	0.0086215	0.000121144	0.000436722	0.000394072	7.80781e-05	0.000199483		0.0100211	0.0086215	0.000121144	0.000436722	0.000394072	7.80781e-05	0.000369619
	Eutrophication, terrestrial	mol N eq	0.127813	0.116845	0.000929577	0.00454825	0.0043101	0.000590108	0.000589909		0.129073	0.116845	0.000929577	0.00454825	0.0043101	0.000590108	0.00184989
	Ecotoxicity, freshwater	CTUe	79.0546	59.7366	3.1941	9.9196	2.30255	2.06424	1.83753		83.5507	59.7366	3.1941	9.9196	2.30255	2.06424	6.33366
	Land use	Pt	150.055	109.787	0.560401	36.64	2.39819	0.364927	0.30427		150.881	109.787	0.560401	36.64	2.39819	0.364927	1.13026
	Water use	m3 depriv.	1.94121	1.61169	0.0312221	0.249547	0.00890676	0.0214454	0.0183929		1.98964	1.61169	0.0312221	0.249547	0.00890676	0.0214454	0.0668257
	Resource use, fossils	MJ	54.1204	20.5581	12.6871	3.7574	2.71275	8.83741	5.56762		74.2596	20.5581	12.6871	3.7574	2.71275	8.83741	25.7067
	Resource use, minerals and metals	kg Sb eq	3.82126e-05	2.58841e-05	7.96304e-07	6.17968e-06	4.3465e-06	5.58793e-07	4.47181e-07		3.94528e-05	2.58841e-05	7.96304e-07	6.17968e-06	4.3465e-06	5.58793e-07	1.68737e-06
Pizza 23	Climate change	kg CO2 eq	2.07412	1.58674	0.00849816	0.116594	0.169706	0.103523	0.0890506		2.07542	1.58674	0.00849816	0.116594	0.169706	0.103523	0.0903552
	Ozone depletion	kg CFC11 eq	4.90703e-07	2.50431e-07	4.31501e-09	7.21634e-09	3.82909e-08	1.74334e-07	1.61155e-08		4.91476e-07	2.50431e-07	4.31501e-09	7.21634e-09	3.82909e-08	1.74334e-07	1.68879e-08
	Ionising radiation	kBq U-235 eq	1.29455	0.52877	0.0451664	0.0104905	0.0123243	0.53364	0.16416		1.3026	0.52877	0.0451664	0.0104905	0.0123243	0.53364	0.172213
	Photochemical ozone formation	kg NMVOC eq	0.00621603	0.00429468	1.93282e-05	0.000402439	0.00117898	0.000222173	9.84305e-05		0.00621903	0.00429468	1.93282e-05	0.000402439	0.00117898	0.000222173	0.000101436
	Particulate matter	disease inc.	1.97309e-07	1.69683e-07	2.96307e-10	6.88766e-09	1.52756e-08	3.71261e-09	1.45372e-09		1.97358e-07	1.69683e-07	2.96307e-10	6.88766e-09	1.52756e-08	3.71261e-09	1.50312e-09
	Human toxicity, non-cancer	CTUh	4.61854e-08	4.06154e-08	9.0564e-11	1.30448e-09	2.49475e-09	1.10066e-09	5.79602e-10		4.61999e-08	4.06154e-08	9.0564e-11	1.30448e-09	2.49475e-09	1.10066e-09	5.94101e-10
	Human toxicity, cancer	CTUh	1.59505e-09	1.39518e-09	4.69568e-12	4.18182e-11	7.0503e-11	5.6702e-11	2.61474e-11		1.59583e-09	1.39518e-09	4.69568e-12	4.18182e-11	7.0503e-11	5.6702e-11	2.6928e-11
	Acidification	mol H+ eq	0.0265211	0.0242414	3.4871e-05	0.000654508	0.0010372	0.000419467	0.000133661		0.0265265	0.0242414	3.4871e-05	0.000654508	0.0010372	0.000419467	0.000139038
	Eutrophication, freshwater	kg P eq	0.000501332	0.000409607	2.61209e-06	3.92597e-05	1.33516e-05	2.82249e-05	8.27694e-06		0.00050172	0.000409607	2.61209e-06	3.92597e-05	1.33516e-05	2.82249e-05	8.66474e-06
	Eutrophication, marine	kg N eq	0.00970365	0.00897232	9.17284e-06	0.000135459	0.000380722	0.000122489	8.34822e-05		0.00970514	0.00897232	9.17284e-06	0.000135459	0.000380722	0.000122489	8.49744e-05
	Eutrophication, terrestrial	mol N eq	0.107026	0.10013	7.19431e-05	0.00137022	0.00416423	0.000971946	0.00031715		0.107037	0.10013	7.19431e-05	0.00137022	0.00416423	0.000971946	0.000328201
	Ecotoxicity, freshwater	CTUe	76.2646	66.6121	0.237433	2.98831	2.16924	3.24403	1.01347		76.304	66.6121	0.237433	2.98831	2.16924	3.24403	1.05291
	Land use	Pt	106.7	99.9598	0.0698234	3.74673	2.24442	0.502308	0.17644		106.707	99.9598	0.0698234	3.74673	2.24442	0.502308	0.183684
	Water use	m3 depriv.	1.85491	1.74861	0.00282194	0.0554578	0.00834815	0.0292374	0.0104352		1.85533	1.74861	0.00282194	0.0554578	0.00834815	0.0292374	0.01086
	Resource use, fossils	MJ	40.3041	19.509	0.986439	1.85289	2.5621	11.766	3.62757		40.4807	19.509	0.986439	1.85289	2.5621	11.766	3.80421
	Resource use, minerals and metals	kg Sb eq	2.59687e-05	1.90695e-05	6.31703e-08	1.73682e-06	4.07241e-06	7.65328e-07	2.61475e-07		2.59796e-05	1.90695e-05	6.31703e-08	1.73682e-06	4.07241e-06	7.65328e-07	2.72352e-07
Pizza 24	Climate change	kg CO2 eq	3.26374	2.68718	0.00843563	0.16962	0.172754	0.103523	0.122231		3.26505	2.68718	0.00843563	0.16962	0.172754	0.103523	0.123536
	Ozone depletion	kg CFC11 eq	8.97467e-07	6.54473e-07	4.26844e-09	9.19123e-09	3.89787e-08	1.74334e-07	1.62214e-08		8.98239e-07	6.54473e-07	4.26844e-09	9.19123e-09	3.89787e-08	1.74334e-07	1.69938e-08
	Ionising radiation	kBq U-235 eq	4.83705	4.06653	0.0447138	0.0154186	0.0125457	0.53364	0.164196		4.8451	4.06653	0.0447138	0.0154186	0.0125457	0.53364	0.172249
	Photochemical ozone formation	kg NMVOC eq	0.00868564	0.00652861	1.9145e-05	0.000607812	0.00120016	0.000222173	0.000107748		0.00868865	0.00652861	1.9145e-05	0.000607812	0.00120016	0.000222173	0.000110754
	Particulate matter	disease inc.	2.18165e-07	1.88151e-07	2.92829e-10	8.91725e-09	1.555e-08	3.71261e-09	1.54145e-09		2.18214e-07	1.88151e-07	2.92829e-10	8.91725e-09	1.555e-08	3.71261e-09	1.59085e-09
	Human toxicity, non-cancer	CTUh	7.51059e-08	6.89751e-08	8.95869e-11	1.75463e-09	2.53956e-09	1.10066e-09	6.46312e-10		7.51204e-08	6.89751e-08	8.95869e-11	1.75463e-09	2.53956e-09	1.10066e-09	6.60811e-10
	Human toxicity, cancer	CTUh	2.54256e-09	2.32252e-09	4.64468e-12	5.80769e-11	7.17694e-11	5.6702e-11	2.88401e-11		2.54334e-09	2.32252e-09	4.64468e-12	5.80769e-11	7.17694e-11	5.6702e-11	2.96207e-11
	Acidification	mol H+ eq	0.028897	0.0263505	3.45542e-05	0.000896066	0.00105583	0.000419467	0.00014056		0.0289023	0.0263505	3.45542e-05	0.000896066	0.00105583	0.000419467	0.000145936
	Eutrophication, freshwater	kg P eq	0.000924451	0.00081628	2.58716e-06	5.54091e-05	1.35914e-05	2.82249e-05	8.35829e-06		0.000924838	0.00081628	2.58716e-06	5.54091e-05	1.35914e-05	2.82249e-05	8.74608e-06
	Eutrophication, marine	kg N eq	0.0102128	0.00941783	9.08247e-06	0.000183395	0.000387561	0.000122489	9.24549e-05		0.0102143	0.00941783	9.08247e-06	0.000183395	0.000387561	0.000122489	9.39471e-05
	Eutrophication, terrestrial	mol N eq	0.103742	0.09625	7.13293e-05	0.00186136	0.00423903	0.000971946	0.000348224		0.103753	0.09625	7.13293e-05	0.00186136	0.00423903	0.000971946	0.000359275
	Ecotoxicity, freshwater	CTUe	112.318	101.843	0.234789	3.74331	2.2082	3.24403	1.04383		112.357	101.843	0.234789	3.74331	2.2082	3.24403	1.08327
	Land use	Pt	122.204	114.926	0.0671268	4.23845	2.28474	0.502308	0.184638		122.211	114.926	0.0671268	4.23845	2.28474	0.502308	0.191882
	Water use	m3 depriv.	1.78442	1.63977	0.00278964	0.0934421	0.0084981	0.0292374	0.0106896		1.78485	1.63977	0.00278964	0.0934421	0.0084981	0.0292374	0.0111143
	Resource use, fossils	MJ	120.377	98.1748	0.97647	3.21521	2.60813	11.766	3.63601		120.553	98.1748	0.97647	3.21521	2.60813	11.766	3.81264
	Resource use, minerals and metals	kg Sb eq	6.80146e-05	6.04805e-05	6.22768e-08	2.28789e-06	4.14556e-06	7.65328e-07	2.72988e-07		6.80255e-05	6.04805e-05	6.22768e-08	2.28789e-06	4.14556e-06	7.65328e-07	2.83865e-07
Pizza 25	Climate change	kg CO2 eq	2.92577	2.2765	0.0886699	0.176082	0.16981	0.0723823	0.142332		3.07452	2.2765	0.0886699	0.176082	0.16981	0.0723823	0.291081
	Ozone depletion	kg CFC11 eq	6.61086e-07	4.44018e-07	5.17722e-08	1.92491e-08	3.83409e-08	8.3016e-08	2.46897e-08		7.49154e-07	4.44018e-07	5.17722e-08	1.92491e-08	3.83409e-08	8.3016e-08	1.12758e-07
	Ionising radiation	kBq U-235 eq	3.85317	2.63299	0.539965	0.0183011	0.012357	0.399221	0.250334		4.77133	2.63299	0.539965	0.0183011	0.012357	0.399221	1.16849
	Photochemical ozone formation	kg NMVOC eq	0.00792346	0.00539417	0.000203982	0.000847169	0.00115774	0.000157956	0.000162446		0.00826613	0.00539417	0.000203982	0.000847169	0.00115774	0.000157956	0.00050512
	Particulate matter	disease inc.	2.18408e-07	1.70039e-07	3.33084e-09	2.46791e-08	1.54295e-08	2.5442e-09	2.38497e-09		2.2404e-07	1.70039e-07	3.33084e-09	2.46791e-08	1.54295e-08	2.5442e-09	8.01721e-09
	Human toxicity, non-cancer	CTUh	6.39108e-08	5.55338e-08	9.81259e-10	3.15574e-09	2.50145e-09	7.56656e-10	9.81842e-10		6.55638e-08	5.55338e-08	9.81259e-10	3.15574e-09	2.50145e-09	7.56656e-10	2.63494e-09
	Human toxicity, cancer	CTUh	2.2073e-09	1.86466e-09	5.26556e-11	1.35142e-10	7.10867e-11	4.05851e-11	4.31696e-11		2.29631e-09	1.86466e-09	5.26556e-11	1.35142e-10	7.10867e-11	4.05851e-11	1.32178e-10
	Acidification	mol H+ eq	0.0274203	0.0243665	0.000365226	0.00117397	0.00102179	0.000281682	0.000211125		0.0280333	0.0243665	0.000365226	0.00117397	0.00102179	0.000281682	0.000824166
	Eutrophication, freshwater	kg P eq	0.000788846	0.000657669	2.64364e-05	5.87765e-05	1.34532e-05	1.97542e-05	1.27561e-05		0.00083306	0.000657669	2.64364e-05	5.87765e-05	1.34532e-05	1.97542e-05	5.69709e-05
	Eutrophication, marine	kg N eq	0.00959144	0.0086	0.000100853	0.000291148	0.000372928	7.80781e-05	0.000148434		0.00976157	0.0086	0.000100853	0.000291148	0.000372928	7.80781e-05	0.00031857
	Eutrophication, terrestrial	mol N eq	0.101273	0.0923135	0.000750959	0.00303217	0.00407884	0.000590108	0.000507654		0.102533	0.0923135	0.000750959	0.00303217	0.00407884	0.000590108	0.00176764
	Ecotoxicity, freshwater	CTUe	91.9045	76.755	2.65998	6.61307	2.179	2.06424	1.63318		96.4006	76.755	2.65998	6.61307	2.179	2.06424	6.12931
	Land use	Pt	143.968	116.117	0.512665	24.4267	2.26951	0.364927	0.27783		144.794	116.117	0.512665	24.4267	2.26951	0.364927	1.10382
	Water use	m3 depriv.	1.30087	1.05905	0.0289141	0.166365	0.00842886	0.0214454	0.0166586		1.3493	1.05905	0.0289141	0.166365	0.00842886	0.0214454	0.0650915
	Resource use, fossils	MJ	96.6597	65.3708	11.8394	2.50493	2.5672	8.83741	5.53997		116.799	65.3708	11.8394	2.50493	2.5672	8.83741	25.6791
	Resource use, minerals and metals	kg Sb eq	6.13707e-05	5.14369e-05	7.31232e-07	4.11978e-06	4.11328e-06	5.58793e-07	4.10705e-07		6.26109e-05	5.14369e-05	7.31232e-07	4.11978e-06	4.11328e-06	5.58793e-07	1.6509e-06
Pizza 26	Climate change	kg CO2 eq	2.95689	2.16382	0.0947593	0.257681	0.178733	0.0723823	0.189512		3.10563	2.16382	0.0947593	0.257681	0.178733	0.0723823	0.338261
	Ozone depletion	kg CFC11 eq	4.66929e-07	2.35974e-07	5.43978e-08	2.81694e-08	4.03556e-08	8.3016e-08	2.50165e-08		5.54998e-07	2.35974e-07	5.43978e-08	2.81694e-08	4.03556e-08	8.3016e-08	1.13085e-07
	Ionising radiation	kBq U-235 eq	1.70538	0.448956	0.566946	0.0267821	0.0130063	0.399221	0.250465		2.62354	0.448956	0.566946	0.0267821	0.0130063	0.399221	1.16862
	Photochemical ozone formation	kg NMVOC eq	0.00778396	0.00475694	0.000216253	0.00123976	0.00121857	0.000157956	0.000194477		0.00812663	0.00475694	0.000216253	0.00123976	0.00121857	0.000157956	0.000537151
	Particulate matter	disease inc.	2.62587e-07	2.0136e-07	3.54666e-09	3.61157e-08	1.62403e-08	2.5442e-09	2.77936e-09		2.68219e-07	2.0136e-07	3.54666e-09	3.61157e-08	1.62403e-08	2.5442e-09	8.4116e-09
	Human toxicity, non-cancer	CTUh	5.014e-08	3.98587e-08	1.04542e-09	4.61815e-09	2.6329e-09	7.56656e-10	1.2282e-09		5.17931e-08	3.98587e-08	1.04542e-09	4.61815e-09	2.6329e-09	7.56656e-10	2.8813e-09
	Human toxicity, cancer	CTUh	2.09797e-09	1.67721e-09	5.5643e-11	1.97769e-10	7.4822e-11	4.05851e-11	5.19412e-11		2.18698e-09	1.67721e-09	5.5643e-11	1.97769e-10	7.4822e-11	4.05851e-11	1.4095e-10
	Acidification	mol H+ eq	0.0318282	0.0281308	0.000390616	0.00171801	0.00107548	0.000281682	0.000231594		0.0324412	0.0281308	0.000390616	0.00171801	0.00107548	0.000281682	0.000844635
	Eutrophication, freshwater	kg P eq	0.000644841	0.000483769	2.80556e-05	8.60143e-05	1.41601e-05	1.97542e-05	1.30874e-05		0.000689056	0.000483769	2.80556e-05	8.60143e-05	1.41601e-05	1.97542e-05	5.73021e-05
	Eutrophication, marine	kg N eq	0.0118806	0.010679	0.000109196	0.00042607	0.000392524	7.80781e-05	0.000195747		0.0120507	0.010679	0.000109196	0.00042607	0.000392524	7.80781e-05	0.000365883
	Eutrophication, terrestrial	mol N eq	0.126578	0.115854	0.0008193	0.00443732	0.00429317	0.000590108	0.000583886		0.127838	0.115854	0.0008193	0.00443732	0.00429317	0.000590108	0.00184387
	Ecotoxicity, freshwater	CTUe	77.6264	58.8887	2.8797	9.67766	2.2935	2.06424	1.82257		82.1226	58.8887	2.8797	9.67766	2.2935	2.06424	6.31871
	Land use	Pt	164.652	125.307	0.542164	35.7464	2.38877	0.364927	0.302334		165.478	125.307	0.542164	35.7464	2.38877	0.364927	1.12833
	Water use	m3 depriv.	1.69322	1.37075	0.0304313	0.243461	0.00887177	0.0214454	0.018266		1.74166	1.37075	0.0304313	0.243461	0.00887177	0.0214454	0.0666988
	Resource use, fossils	MJ	51.1373	17.9327	12.4338	3.66576	2.7021	8.83741	5.5656		71.2764	17.9327	12.4338	3.66576	2.7021	8.83741	25.7047
	Resource use, minerals and metals	kg Sb eq	3.42689e-05	2.21359e-05	7.71325e-07	6.02895e-06	4.32942e-06	5.58793e-07	4.44511e-07		3.55091e-05	2.21359e-05	7.71325e-07	6.02895e-06	4.32942e-06	5.58793e-07	1.6847e-06
Pizza 27	Climate change	kg CO2 eq	3.18401	2.42021	0.187527	0.18535	0.170827	0.0723823	0.14771		3.33276	2.42021	0.187527	0.18535	0.170827	0.0723823	0.296459
	Ozone depletion	kg CFC11 eq	7.61122e-07	5.15205e-07	7.93414e-08	2.02622e-08	3.85706e-08	8.3016e-08	2.4727e-08		8.49191e-07	5.15205e-07	7.93414e-08	2.02622e-08	3.85706e-08	8.3016e-08	1.12795e-07
	Ionising radiation	kBq U-235 eq	4.60283	3.37183	0.549736	0.0192643	0.0124311	0.399221	0.250349		5.52099	3.37183	0.549736	0.0192643	0.0124311	0.399221	1.16851
	Photochemical ozone formation	kg NMVOC eq	0.0110039	0.00585865	0.00276477	0.000891757	0.00116467	0.000157956	0.000166098		0.0113466	0.00585865	0.00276477	0.000891757	0.00116467	0.000157956	0.000508772
	Particulate matter	disease inc.	2.65069e-07	1.74147e-07	4.44481e-08	2.5978e-08	1.5522e-08	2.5442e-09	2.42994e-09		2.70701e-07	1.74147e-07	4.44481e-08	2.5978e-08	1.5522e-08	2.5442e-09	8.06218e-09
	Human toxicity, non-cancer	CTUh	8.38898e-08	6.29847e-08	1.33002e-08	3.32183e-09	2.51644e-09	7.56656e-10	1.00993e-09		8.55429e-08	6.29847e-08	1.33002e-08	3.32183e-09	2.51644e-09	7.56656e-10	2.66303e-09
	Human toxicity, cancer	CTUh	2.72414e-09	2.03371e-09	3.9191e-10	1.42255e-10	7.15126e-11	4.05851e-11	4.41697e-11		2.81315e-09	2.03371e-09	3.9191e-10	1.42255e-10	7.15126e-11	4.05851e-11	1.33178e-10
	Acidification	mol H+ eq	0.0309259	0.0247561	0.00341094	0.00123576	0.00102791	0.000281682	0.000213459		0.0315389	0.0247561	0.00341094	0.00123576	0.00102791	0.000281682	0.0008265
	Eutrophication, freshwater	kg P eq	0.00087602	0.000721996	4.6072e-05	6.187e-05	1.35338e-05	1.97542e-05	1.27939e-05		0.000920235	0.000721996	4.6072e-05	6.187e-05	1.35338e-05	1.97542e-05	5.70087e-05
	Eutrophication, marine	kg N eq	0.0103158	0.00841072	0.000991591	0.000306472	0.000375162	7.80781e-05	0.000153829		0.010486	0.00841072	0.000991591	0.000306472	0.000375162	7.80781e-05	0.000323965
	Eutrophication, terrestrial	mol N eq	0.115552	0.0917833	0.0153668	0.00319175	0.00410328	0.000590108	0.000516345		0.116812	0.0917833	0.0153668	0.00319175	0.00410328	0.000590108	0.00177633
	Ecotoxicity, freshwater	CTUe	135.944	90.89	32.1813	6.96113	2.19206	2.06424	1.65477		140.44	90.89	32.1813	6.96113	2.19206	2.06424	6.15091
	Land use	Pt	252.839	107.967	116.232	25.7123	2.28311	0.364927	0.280624		253.665	107.967	116.232	25.7123	2.28311	0.364927	1.10662
	Water use	m3 depriv.	1.7136	1.45225	0.0394662	0.175121	0.00847936	0.0214454	0.0168419		1.76203	1.45225	0.0394662	0.175121	0.00847936	0.0214454	0.0652748
	Resource use, fossils	MJ	114.651	82.0141	13.0369	2.63677	2.58258	8.83741	5.54289		134.79	82.0141	13.0369	2.63677	2.58258	8.83741	25.682
	Resource use, minerals and metals	kg Sb eq	6.7706e-05	5.61309e-05	2.12725e-06	4.33661e-06	4.13793e-06	5.58793e-07	4.1456e-07		6.89462e-05	5.61309e-05	2.12725e-06	4.33661e-06	4.13793e-06	5.58793e-07	1.65475e-06
Pizza 28	Climate change	kg CO2 eq	3.19451	2.53362	0.0921891	0.180854	0.170323	0.0723823	0.145142		3.34326	2.53362	0.0921891	0.180854	0.170323	0.0723823	0.29389
	Ozone depletion	kg CFC11 eq	6.96089e-07	4.76301e-07	5.38558e-08	1.97509e-08	3.84568e-08	8.3016e-08	2.47085e-08		7.84157e-07	4.76301e-07	5.38558e-08	1.97509e-08	3.84568e-08	8.3016e-08	1.12777e-07
	Ionising radiation	kBq U-235 eq	2.76984	1.5274	0.561688	0.0187944	0.0123944	0.399221	0.250341		3.688	1.5274	0.561688	0.0187944	0.0123944	0.399221	1.1685
	Photochemical ozone formation	kg NMVOC eq	0.00835428	0.00578881	0.000212089	0.00086991	0.00116124	0.000157956	0.000164281		0.00869695	0.00578881	0.000212089	0.00086991	0.00116124	0.000157956	0.000506955
	Particulate matter	disease inc.	2.29584e-07	1.80371e-07	3.46409e-09	2.53206e-08	1.54762e-08	2.5442e-09	2.4074e-09		2.35216e-07	1.80371e-07	3.46409e-09	2.53206e-08	1.54762e-08	2.5442e-09	8.03965e-09
	Human toxicity, non-cancer	CTUh	6.58249e-08	5.73042e-08	1.02037e-09	3.23869e-09	2.50901e-09	7.56656e-10	9.95924e-10		6.7478e-08	5.73042e-08	1.02037e-09	3.23869e-09	2.50901e-09	7.56656e-10	2.64902e-09
	Human toxicity, cancer	CTUh	2.45922e-09	2.11022e-09	5.47615e-11	1.38683e-10	7.13016e-11	4.05851e-11	4.36727e-11		2.54823e-09	2.11022e-09	5.47615e-11	1.38683e-10	7.13016e-11	4.05851e-11	1.32681e-10
	Acidification	mol H+ eq	0.0280421	0.0249383	0.00037973	0.00120519	0.00102488	0.000281682	0.000212303		0.0286551	0.0249383	0.00037973	0.00120519	0.00102488	0.000281682	0.000825344
	Eutrophication, freshwater	kg P eq	0.000831513	0.000697647	2.74825e-05	6.03601e-05	1.34939e-05	1.97542e-05	1.2775e-05		0.000875728	0.000697647	2.74825e-05	6.03601e-05	1.34939e-05	1.97542e-05	5.69898e-05
	Eutrophication, marine	kg N eq	0.0111845	0.0101775	0.000104878	0.000298832	0.000374055	7.80781e-05	0.000151117		0.0113546	0.0101775	0.000104878	0.000298832	0.000374055	7.80781e-05	0.000321253
	Eutrophication, terrestrial	mol N eq	0.10343	0.0943434	0.000780769	0.00311216	0.00409117	0.000590108	0.000512069		0.10469	0.0943434	0.000780769	0.00311216	0.00409117	0.000590108	0.00177205
	Ecotoxicity, freshwater	CTUe	98.022	82.5762	2.76636	6.78568	2.18559	2.06424	1.64389		102.518	82.5762	2.76636	6.78568	2.18559	2.06424	6.14002
	Land use	Pt	150.455	121.948	0.532207	25.0542	2.27637	0.364927	0.279239		151.281	121.948	0.532207	25.0542	2.27637	0.364927	1.10523
	Water use	m3 depriv.	1.69332	1.44578	0.03006	0.170828	0.00845434	0.0214454	0.0167495		1.74175	1.44578	0.03006	0.170828	0.00845434	0.0214454	0.0651824
	Resource use, fossils	MJ	75.1262	43.2802	12.3159	2.5763	2.57496	8.83741	5.54144		95.2653	43.2802	12.3159	2.5763	2.57496	8.83741	25.6806
	Resource use, minerals and metals	kg Sb eq	6.06488e-05	5.05632e-05	7.60574e-07	4.22785e-06	4.12572e-06	5.58793e-07	4.12651e-07		6.18889e-05	5.05632e-05	7.60574e-07	4.22785e-06	4.12572e-06	5.58793e-07	1.65284e-06
Pizza 29	Climate change	kg CO2 eq	3.81561	0.103523	3.25998	0.0114345	0.172274	0.112685	0.155717		3.81692	0.103523	3.25998	0.0114345	0.172274	0.11399	0.155717
	Ozone depletion	kg CFC11 eq	1.05073e-06	1.74334e-07	8.08129e-07	4.2855e-09	3.88705e-08	1.62058e-08	8.90551e-09		1.0515e-06	1.74334e-07	8.08129e-07	4.2855e-09	3.88705e-08	1.69782e-08	8.90551e-09
	Ionising radiation	kBq U-235 eq	6.33909	0.53364	5.57038	0.0442644	0.0125108	0.164192	0.0140985		6.34714	0.53364	5.57038	0.0442644	0.0125108	0.172245	0.0140985
	Photochemical ozone formation	kg NMVOC eq	0.00984162	0.000222173	0.00774315	2.28249e-05	0.00119683	0.000106656	0.000549995		0.00984463	0.000222173	0.00774315	2.28249e-05	0.00119683	0.000109662	0.000549995
	Particulate matter	disease inc.	2.51921e-07	3.71261e-09	2.22205e-07	3.77066e-10	1.55068e-08	1.53902e-09	8.58093e-09		2.51971e-07	3.71261e-09	2.22205e-07	3.77066e-10	1.55068e-08	1.58842e-09	8.58093e-09
	Human toxicity, non-cancer	CTUh	9.06133e-08	1.10066e-09	8.45636e-08	1.14613e-10	2.53251e-09	6.39936e-10	1.66201e-09		9.06278e-08	1.10066e-09	8.45636e-08	1.14613e-10	2.53251e-09	6.54435e-10	1.66201e-09
	Human toxicity, cancer	CTUh	3.00233e-09	5.6702e-11	2.78608e-09	5.19176e-12	7.15702e-11	2.84835e-11	5.43039e-11		3.00311e-09	5.6702e-11	2.78608e-09	5.19176e-12	7.15702e-11	2.92642e-11	5.43039e-11
	Acidification	mol H+ eq	0.0335867	0.000419467	0.0310849	4.72651e-05	0.0010529	0.000139477	0.000842692		0.033592	0.000419467	0.0310849	4.72651e-05	0.0010529	0.000144853	0.000842692
	Eutrophication, freshwater	kg P eq	0.00111237	2.82249e-05	0.00100765	3.11103e-06	1.35537e-05	8.35312e-06	5.14776e-05		0.00111276	2.82249e-05	0.00100765	3.11103e-06	1.35537e-05	8.74091e-06	5.14776e-05
	Eutrophication, marine	kg N eq	0.0109232	0.000122489	0.0101335	1.46677e-05	0.000386485	9.27966e-05	0.000173254		0.0109247	0.000122489	0.0101335	1.46677e-05	0.000386485	9.42888e-05	0.000173254
	Eutrophication, terrestrial	mol N eq	0.118891	0.000971946	0.111467	0.000126259	0.00422726	0.000341995	0.00175603		0.118902	0.000971946	0.111467	0.000126259	0.00422726	0.000353046	0.00175603
	Ecotoxicity, freshwater	CTUe	128.777	3.24403	118.249	0.382433	2.20207	1.04747	3.65262		128.817	3.24403	118.249	0.382433	2.20207	1.0869	3.65262
	Land use	Pt	137.972	0.502308	130.612	0.0714563	2.27839	0.183366	4.32479		137.98	0.502308	130.612	0.0714563	2.27839	0.190611	4.32479
	Water use	m3 depriv.	1.99197	0.0292374	1.85946	0.00285639	0.0084745	0.0107218	0.0812162		1.9924	0.0292374	1.85946	0.00285639	0.0084745	0.0111465	0.0812162
	Resource use, fossils	MJ	153.922	11.766	132.184	0.970938	2.60088	3.63474	2.76573		154.099	11.766	132.184	0.970938	2.60088	3.81137	2.76573
	Resource use, minerals and metals	kg Sb eq	8.56486e-05	7.65328e-07	7.8225e-05	6.72975e-08	4.13405e-06	2.71151e-07	2.18581e-06		8.56595e-05	7.65328e-07	7.8225e-05	6.72975e-08	4.13405e-06	2.82028e-07	2.18581e-06
Pizza 30	Climate change	kg CO2 eq	3.28406	2.70586	0.0100775	0.16962	0.172754	0.103523	0.122231		3.28537	2.70586	0.0100775	0.16962	0.172754	0.103523	0.123536
	Ozone depletion	kg CFC11 eq	9.20504e-07	6.77513e-07	4.26574e-09	9.19123e-09	3.89787e-08	1.74334e-07	1.62214e-08		9.21277e-07	6.77513e-07	4.26574e-09	9.19123e-09	3.89787e-08	1.74334e-07	1.69938e-08
	Ionising radiation	kBq U-235 eq	4.83003	4.05989	0.0443401	0.0154186	0.0125457	0.53364	0.164196		4.83808	4.05989	0.0443401	0.0154186	0.0125457	0.53364	0.172249
	Photochemical ozone formation	kg NMVOC eq	0.0086604	0.00650139	2.11253e-05	0.000607812	0.00120016	0.000222173	0.000107748		0.00866341	0.00650139	2.11253e-05	0.000607812	0.00120016	0.000222173	0.000110754
	Particulate matter	disease inc.	2.20089e-07	1.90029e-07	3.38364e-10	8.91725e-09	1.555e-08	3.71261e-09	1.54145e-09		2.20138e-07	1.90029e-07	3.38364e-10	8.91725e-09	1.555e-08	3.71261e-09	1.59085e-09
	Human toxicity, non-cancer	CTUh	7.29704e-08	6.68266e-08	1.02627e-10	1.75463e-09	2.53956e-09	1.10066e-09	6.46312e-10		7.29849e-08	6.68266e-08	1.02627e-10	1.75463e-09	2.53956e-09	1.10066e-09	6.60811e-10
	Human toxicity, cancer	CTUh	2.53917e-09	2.31887e-09	4.91359e-12	5.80769e-11	7.17694e-11	5.6702e-11	2.88401e-11		2.53995e-09	2.31887e-09	4.91359e-12	5.80769e-11	7.17694e-11	5.6702e-11	2.96207e-11
	Acidification	mol H+ eq	0.0290835	0.0265301	4.14944e-05	0.000896066	0.00105583	0.000419467	0.00014056		0.0290889	0.0265301	4.14944e-05	0.000896066	0.00105583	0.000419467	0.000145936
	Eutrophication, freshwater	kg P eq	0.000923054	0.000814606	2.86501e-06	5.54091e-05	1.35914e-05	2.82249e-05	8.35829e-06		0.000923442	0.000814606	2.86501e-06	5.54091e-05	1.35914e-05	2.82249e-05	8.74608e-06
	Eutrophication, marine	kg N eq	0.0104442	0.00964625	1.20531e-05	0.000183395	0.000387561	0.000122489	9.24549e-05		0.0104457	0.00964625	1.20531e-05	0.000183395	0.000387561	0.000122489	9.39471e-05
	Eutrophication, terrestrial	mol N eq	0.104711	0.0971892	0.000101578	0.00186136	0.00423903	0.000971946	0.000348224		0.104722	0.0971892	0.000101578	0.00186136	0.00423903	0.000971946	0.000359275
	Ecotoxicity, freshwater	CTUe	108.131	97.5775	0.314076	3.74331	2.2082	3.24403	1.04383		108.17	97.5775	0.314076	3.74331	2.2082	3.24403	1.08327
	Land use	Pt	125.521	118.241	0.0693744	4.23845	2.28474	0.502308	0.184638		125.528	118.241	0.0693744	4.23845	2.28474	0.502308	0.191882
	Water use	m3 depriv.	1.94528	1.80062	0.00279614	0.0934421	0.0084981	0.0292374	0.0106896		1.94571	1.80062	0.00279614	0.0934421	0.0084981	0.0292374	0.0111143
	Resource use, fossils	MJ	120.168	97.9724	0.970637	3.21521	2.60813	11.766	3.63601		120.345	97.9724	0.970637	3.21521	2.60813	11.766	3.81264
	Resource use, minerals and metals	kg Sb eq	6.65144e-05	5.89778e-05	6.47706e-08	2.28789e-06	4.14556e-06	7.65328e-07	2.72988e-07		6.65253e-05	5.89778e-05	6.47706e-08	2.28789e-06	4.14556e-06	7.65328e-07	2.83865e-07
Pizza 31	Climate change	kg CO2 eq	3.26403	2.405	0.190446	0.240112	0.176804	0.0723823	0.179285		3.41278	2.405	0.190446	0.240112	0.176804	0.0723823	0.328033
	Ozone depletion	kg CFC11 eq	7.73131e-07	5.19377e-07	7.96233e-08	2.62487e-08	3.99201e-08	8.3016e-08	2.49459e-08		8.612e-07	5.19377e-07	7.96233e-08	2.62487e-08	3.99201e-08	8.3016e-08	1.13014e-07
	Ionising radiation	kBq U-235 eq	4.42906	3.18942	0.552159	0.0249561	0.012866	0.399221	0.250437		5.34722	3.18942	0.552159	0.0249561	0.012866	0.399221	1.1686
	Photochemical ozone formation	kg NMVOC eq	0.0115342	0.00605918	0.00276884	0.00115523	0.00120542	0.000157956	0.000187555		0.0118768	0.00605918	0.00276884	0.00115523	0.00120542	0.000157956	0.000530229
	Particulate matter	disease inc.	3.39091e-07	2.39599e-07	4.45345e-08	3.36533e-08	1.6065e-08	2.5442e-09	2.69417e-09		3.44723e-07	2.39599e-07	4.45345e-08	3.36533e-08	1.6065e-08	2.5442e-09	8.32641e-09
	Human toxicity, non-cancer	CTUh	7.89436e-08	5.67785e-08	1.33257e-08	4.30328e-09	2.60448e-09	7.56656e-10	1.17497e-09		8.05967e-08	5.67785e-08	1.33257e-08	4.30328e-09	2.60448e-09	7.56656e-10	2.82806e-09
	Human toxicity, cancer	CTUh	2.62998e-09	1.88842e-09	3.92629e-10	1.84285e-10	7.40145e-11	4.05851e-11	5.00453e-11		2.71899e-09	1.88842e-09	3.92629e-10	1.84285e-10	7.40145e-11	4.05851e-11	1.39054e-10
	Acidification	mol H+ eq	0.0405779	0.033981	0.00342326	0.00160087	0.00106388	0.000281682	0.000227169		0.0411909	0.033981	0.00342326	0.00160087	0.00106388	0.000281682	0.00084021
	Eutrophication, freshwater	kg P eq	0.000878376	0.000704812	4.6637e-05	8.01497e-05	1.40073e-05	1.97542e-05	1.30158e-05		0.000922591	0.000704812	4.6637e-05	8.01497e-05	1.40073e-05	1.97542e-05	5.72306e-05
	Eutrophication, marine	kg N eq	0.0114898	0.00944423	0.000996696	0.00039702	0.000388288	7.80781e-05	0.00018553		0.01166	0.00944423	0.000996696	0.00039702	0.000388288	7.80781e-05	0.000355665
	Eutrophication, terrestrial	mol N eq	0.1584	0.133445	0.0154158	0.00413477	0.00424683	0.000590108	0.000567397		0.15966	0.133445	0.0154158	0.00413477	0.00424683	0.000590108	0.00182738
	Ecotoxicity, freshwater	CTUe	138.185	90.736	32.3163	9.01782	2.26875	2.06424	1.78168		142.681	90.736	32.3163	9.01782	2.26875	2.06424	6.27781
	Land use	Pt	276.415	123.844	116.238	33.3091	2.36299	0.364927	0.297037		277.241	123.844	116.238	33.3091	2.36299	0.364927	1.12303
	Water use	m3 depriv.	2.18984	1.87517	0.0396669	0.226861	0.00877602	0.0214454	0.0179189		2.23828	1.87517	0.0396669	0.226861	0.00877602	0.0214454	0.0663518
	Resource use, fossils	MJ	111.961	78.3809	13.0936	3.41582	2.67293	8.83741	5.56006		132.1	78.3809	13.0936	3.41582	2.67293	8.83741	25.6992
	Resource use, minerals and metals	kg Sb eq	6.18573e-05	4.88256e-05	2.13514e-06	5.61789e-06	4.2827e-06	5.58793e-07	4.37202e-07		6.30975e-05	4.88256e-05	2.13514e-06	5.61789e-06	4.2827e-06	5.58793e-07	1.6774e-06
Pizza 32	Climate change	kg CO2 eq	3.15999	2.44687	0.0930882	0.211299	0.173661	0.0723823	0.162696		3.30874	2.44687	0.0930882	0.211299	0.173661	0.0723823	0.311445
	Ozone depletion	kg CFC11 eq	7.69669e-07	5.45129e-07	5.43843e-08	2.30989e-08	3.92105e-08	8.3016e-08	2.48308e-08		8.57738e-07	5.45129e-07	5.43843e-08	2.30989e-08	3.92105e-08	8.3016e-08	1.12899e-07
	Ionising radiation	kBq U-235 eq	4.95682	3.70541	0.567192	0.0219613	0.0126373	0.399221	0.25039		5.87498	3.70541	0.567192	0.0219613	0.0126373	0.399221	1.16855
	Photochemical ozone formation	kg NMVOC eq	0.00861821	0.00586922	0.000214174	0.0010166	0.00118399	0.000157956	0.000176271		0.00896089	0.00586922	0.000214174	0.0010166	0.00118399	0.000157956	0.000518944
	Particulate matter	disease inc.	2.28987e-07	1.74994e-07	3.49873e-09	2.96149e-08	1.57795e-08	2.5442e-09	2.55518e-09		2.34619e-07	1.74994e-07	3.49873e-09	2.96149e-08	1.57795e-08	2.5442e-09	8.18742e-09
	Human toxicity, non-cancer	CTUh	7.05976e-08	6.13763e-08	1.03137e-09	3.78688e-09	2.55818e-09	7.56656e-10	1.08817e-09		7.22507e-08	6.13763e-08	1.03137e-09	3.78688e-09	2.55818e-09	7.56656e-10	2.74126e-09
	Human toxicity, cancer	CTUh	2.42558e-09	2.04783e-09	5.53343e-11	1.6217e-10	7.26988e-11	4.05851e-11	4.69554e-11		2.51458e-09	2.04783e-09	5.53343e-11	1.6217e-10	7.26988e-11	4.05851e-11	1.35964e-10
	Acidification	mol H+ eq	0.028529	0.0251902	0.000383473	0.00140876	0.00104497	0.000281682	0.000219959		0.029142	0.0251902	0.000383473	0.00140876	0.00104497	0.000281682	0.000833
	Eutrophication, freshwater	kg P eq	0.000876312	0.000731608	2.776e-05	7.05318e-05	1.37583e-05	1.97542e-05	1.28991e-05		0.000920526	0.000731608	2.776e-05	7.05318e-05	1.37583e-05	1.97542e-05	5.71139e-05
	Eutrophication, marine	kg N eq	0.00962047	0.00853669	0.000106085	0.000349378	0.000381386	7.80781e-05	0.000168854		0.00979061	0.00853669	0.000106085	0.000349378	0.000381386	7.80781e-05	0.000338989
	Eutrophication, terrestrial	mol N eq	0.103076	0.093347	0.000788498	0.0036386	0.00417134	0.000590108	0.000540556		0.104336	0.093347	0.000788498	0.0036386	0.00417134	0.000590108	0.00180054
	Ecotoxicity, freshwater	CTUe	104.533	87.7925	2.79697	7.93568	2.22842	2.06424	1.71492		109.029	87.7925	2.79697	7.93568	2.22842	2.06424	6.21105
	Land use	Pt	143.636	110.812	0.537238	29.312	2.32098	0.364927	0.288406		144.462	110.812	0.537238	29.312	2.32098	0.364927	1.1144
	Water use	m3 depriv.	1.59265	1.31521	0.0303913	0.199638	0.00862002	0.0214454	0.0173523		1.64109	1.31521	0.0303913	0.199638	0.00862002	0.0214454	0.0657852
	Resource use, fossils	MJ	121.919	89.4628	12.4367	3.00592	2.62542	8.83741	5.55103		142.058	89.4628	12.4367	3.00592	2.62542	8.83741	25.6901
	Resource use, minerals and metals	kg Sb eq	6.66727e-05	5.57701e-05	7.68228e-07	4.94374e-06	4.20657e-06	5.58793e-07	4.25296e-07		6.79129e-05	5.57701e-05	7.68228e-07	4.94374e-06	4.20657e-06	5.58793e-07	1.66549e-06
Pizza 33	Climate change	kg CO2 eq	2.71511	2.04671	0.0921416	0.18535	0.170827	0.0723823	0.147701		2.86386	2.04671	0.0921416	0.18535	0.170827	0.0723823	0.296449
	Ozone depletion	kg CFC11 eq	5.98229e-07	3.77826e-07	5.38277e-08	2.02622e-08	3.85705e-08	8.3016e-08	2.4727e-08		6.86298e-07	3.77826e-07	5.38277e-08	2.02622e-08	3.85705e-08	8.3016e-08	1.12795e-07
	Ionising radiation	kBq U-235 eq	3.21122	1.96856	0.561394	0.0192643	0.012431	0.399221	0.250349		4.12938	1.96856	0.561394	0.0192643	0.012431	0.399221	1.16851
	Photochemical ozone formation	kg NMVOC eq	0.00774564	0.00515318	0.00021198	0.000891757	0.00116467	0.000157956	0.000166096		0.00808831	0.00515318	0.00021198	0.000891757	0.00116467	0.000157956	0.00050877
	Particulate matter	disease inc.	2.0678e-07	1.56844e-07	3.46229e-09	2.5978e-08	1.55219e-08	2.5442e-09	2.42992e-09		2.12412e-07	1.56844e-07	3.46229e-09	2.5978e-08	1.55219e-08	2.5442e-09	8.06216e-09
	Human toxicity, non-cancer	CTUh	6.38468e-08	5.52221e-08	1.01984e-09	3.32183e-09	2.51643e-09	7.56656e-10	1.00992e-09		6.54999e-08	5.52221e-08	1.01984e-09	3.32183e-09	2.51643e-09	7.56656e-10	2.66301e-09
	Human toxicity, cancer	CTUh	2.05196e-09	1.6987e-09	5.4733e-11	1.42255e-10	7.15122e-11	4.05851e-11	4.41691e-11		2.14097e-09	1.6987e-09	5.4733e-11	1.42255e-10	7.15122e-11	4.05851e-11	1.33178e-10
	Acidification	mol H+ eq	0.0256972	0.0225589	0.000379534	0.00123576	0.00102791	0.000281682	0.000213457		0.0263103	0.0225589	0.000379534	0.00123576	0.00102791	0.000281682	0.000826498
	Eutrophication, freshwater	kg P eq	0.000712508	0.000577088	2.74684e-05	6.187e-05	1.35337e-05	1.97542e-05	1.27939e-05		0.000756723	0.000577088	2.74684e-05	6.187e-05	1.35337e-05	1.97542e-05	5.70087e-05
	Eutrophication, marine	kg N eq	0.00909289	0.00807453	0.000104824	0.000306472	0.000375161	7.80781e-05	0.000153827		0.00926303	0.00807453	0.000104824	0.000306472	0.000375161	7.80781e-05	0.000323963
	Eutrophication, terrestrial	mol N eq	0.0959154	0.0867335	0.000780366	0.00319175	0.00410326	0.000590108	0.000516337		0.0971753	0.0867335	0.000780366	0.00319175	0.00410326	0.000590108	0.00177632
	Ecotoxicity, freshwater	CTUe	101.966	86.3287	2.76492	6.96113	2.19205	2.06424	1.65477		106.462	86.3287	2.76492	6.96113	2.19205	2.06424	6.1509
	Land use	Pt	131.54	102.367	0.531943	25.7123	2.2831	0.364927	0.280622		132.366	102.367	0.531943	25.7123	2.2831	0.364927	1.10662
	Water use	m3 depriv.	1.91383	1.6619	0.0300445	0.175121	0.00847932	0.0214454	0.0168419		1.96226	1.6619	0.0300445	0.175121	0.00847932	0.0214454	0.0652747
	Resource use, fossils	MJ	82.5414	50.6323	12.3095	2.63677	2.58257	8.83741	5.54289		102.681	50.6323	12.3095	2.63677	2.58257	8.83741	25.682
	Resource use, minerals and metals	kg Sb eq	5.3061e-05	4.2853e-05	7.60178e-07	4.33661e-06	4.13791e-06	5.58793e-07	4.14557e-07		5.43012e-05	4.2853e-05	7.60178e-07	4.33661e-06	4.13791e-06	5.58793e-07	1.65475e-06
Pizza 34	Climate change	kg CO2 eq	5.12119	4.25186	0.191284	0.245696	0.177417	0.0723823	0.182553		5.26994	4.25186	0.191284	0.245696	0.177417	0.0723823	0.331301
	Ozone depletion	kg CFC11 eq	1.50341e-06	1.24907e-06	7.94384e-08	2.68592e-08	4.00586e-08	8.3016e-08	2.49684e-08		1.59148e-06	1.24907e-06	7.94384e-08	2.68592e-08	4.00586e-08	8.3016e-08	1.13037e-07
	Ionising radiation	kBq U-235 eq	11.6432	10.4051	0.549988	0.0255364	0.0129106	0.399221	0.250446		12.5614	10.4051	0.549988	0.0255364	0.0129106	0.399221	1.1686
	Photochemical ozone formation	kg NMVOC eq	0.0154613	0.00995239	0.00276952	0.0011821	0.0012096	0.000157956	0.000189755		0.015804	0.00995239	0.00276952	0.0011821	0.0012096	0.000157956	0.000532429
	Particulate matter	disease inc.	3.72561e-07	2.72184e-07	4.45549e-08	3.44359e-08	1.61208e-08	2.5442e-09	2.72123e-09		3.78194e-07	2.72184e-07	4.45549e-08	3.44359e-08	1.61208e-08	2.5442e-09	8.35347e-09
	Human toxicity, non-cancer	CTUh	1.27362e-07	1.05064e-07	1.33318e-08	4.40335e-09	2.61352e-09	7.56656e-10	1.19189e-09		1.29015e-07	1.05064e-07	1.33318e-08	4.40335e-09	2.61352e-09	7.56656e-10	2.84498e-09
	Human toxicity, cancer	CTUh	4.38781e-09	3.64109e-09	3.92647e-10	1.8857e-10	7.42713e-11	4.05851e-11	5.06481e-11		4.47682e-09	3.64109e-09	3.92647e-10	1.8857e-10	7.42713e-11	4.05851e-11	1.39657e-10
	Acidification	mol H+ eq	0.0442567	0.037614	0.00342685	0.0016381	0.00106757	0.000281682	0.000228576		0.0448698	0.037614	0.00342685	0.0016381	0.00106757	0.000281682	0.000841617
	Eutrophication, freshwater	kg P eq	0.00153401	0.0013584	4.67434e-05	8.20137e-05	1.40559e-05	1.97542e-05	1.30385e-05		0.00157822	0.0013584	4.67434e-05	8.20137e-05	1.40559e-05	1.97542e-05	5.72533e-05
	Eutrophication, marine	kg N eq	0.013519	0.0114578	0.000998485	0.000406253	0.000389635	7.80781e-05	0.000188774		0.0136892	0.0114578	0.000998485	0.000406253	0.000389635	7.80781e-05	0.000358909
	Eutrophication, terrestrial	mol N eq	0.154408	0.129318	0.0154343	0.00423093	0.00426157	0.000590108	0.000572646		0.155668	0.129318	0.0154343	0.00423093	0.00426157	0.000590108	0.00183263
	Ecotoxicity, freshwater	CTUe	195.423	147.697	32.3636	9.22754	2.27662	2.06424	1.79466		199.92	147.697	32.3636	9.22754	2.27662	2.06424	6.29079
	Land use	Pt	302.613	149.257	116.238	34.0838	2.37119	0.364927	0.298722		303.439	149.257	116.238	34.0838	2.37119	0.364927	1.12472
	Water use	m3 depriv.	2.31118	1.99117	0.0395867	0.232137	0.00880647	0.0214454	0.0180291		2.35961	1.99117	0.0395867	0.232137	0.00880647	0.0214454	0.0664619
	Resource use, fossils	MJ	272.085	238.461	13.0477	3.49526	2.68221	8.83741	5.56182		292.224	238.461	13.0477	3.49526	2.68221	8.83741	25.7009
	Resource use, minerals and metals	kg Sb eq	0.000112084	9.89053e-05	2.13438e-06	5.74854e-06	4.29756e-06	5.58793e-07	4.39527e-07		0.000113324	9.89053e-05	2.13438e-06	5.74854e-06	4.29756e-06	5.58793e-07	1.67972e-06
Pizza 35	Climate change	kg CO2 eq	5.41945	4.32054	0.0924977	0.440206	0.198699	0.0723823	0.295129		5.5682	4.32054	0.0924977	0.440206	0.198699	0.0723823	0.443878
	Ozone depletion	kg CFC11 eq	1.63859e-06	1.3828e-06	5.40385e-08	4.81227e-08	4.48636e-08	8.3016e-08	2.57478e-08		1.72665e-06	1.3828e-06	5.40385e-08	4.81227e-08	4.48636e-08	8.3016e-08	1.13816e-07
	Ionising radiation	kBq U-235 eq	12.8037	11.5299	0.563593	0.0457528	0.0144592	0.399221	0.250759		13.7219	11.5299	0.563593	0.0457528	0.0144592	0.399221	1.16892
	Photochemical ozone formation	kg NMVOC eq	0.0141459	0.0100364	0.0002128	0.00211792	0.00135469	0.000157956	0.000266145		0.0144886	0.0100364	0.0002128	0.00211792	0.00135469	0.000157956	0.000608818
	Particulate matter	disease inc.	3.82259e-07	2.92825e-07	3.47578e-09	6.16977e-08	1.80545e-08	2.5442e-09	3.66171e-09		3.87891e-07	2.92825e-07	3.47578e-09	6.16977e-08	1.80545e-08	2.5442e-09	9.29396e-09
	Human toxicity, non-cancer	CTUh	1.06155e-07	9.17789e-08	1.0238e-09	7.88934e-09	2.92701e-09	7.56656e-10	1.7794e-09		1.07808e-07	9.17789e-08	1.0238e-09	7.88934e-09	2.92701e-09	7.56656e-10	3.43249e-09
	Human toxicity, cancer	CTUh	4.21394e-09	3.62581e-09	5.49461e-11	3.37855e-10	8.31801e-11	4.05851e-11	7.15675e-11		4.30295e-09	3.62581e-09	5.49461e-11	3.37855e-10	8.31801e-11	4.05851e-11	1.60576e-10
	Acidification	mol H+ eq	0.0454477	0.040377	0.000381002	0.00293493	0.00119562	0.000281682	0.000277393		0.0460607	0.040377	0.000381002	0.00293493	0.00119562	0.000281682	0.000890434
	Eutrophication, freshwater	kg P eq	0.00156948	0.00134564	2.75742e-05	0.000146941	1.57419e-05	1.97542e-05	1.38284e-05		0.0016137	0.00134564	2.75742e-05	0.000146941	1.57419e-05	1.97542e-05	5.80431e-05
	Eutrophication, marine	kg N eq	0.0149315	0.0132823	0.000105231	0.00072787	0.000436372	7.80781e-05	0.000301594		0.0151016	0.0132823	0.000105231	0.00072787	0.000436372	7.80781e-05	0.000471729
	Eutrophication, terrestrial	mol N eq	0.156507	0.142026	0.000783383	0.00758042	0.00477274	0.000590108	0.000754475		0.157767	0.142026	0.000783383	0.00758042	0.00477274	0.000590108	0.00201446
	Ecotoxicity, freshwater	CTUe	172.214	146.046	2.77569	16.5327	2.5497	2.06424	2.24627		176.71	146.046	2.77569	16.5327	2.5497	2.06424	6.7424
	Land use	Pt	240.777	175.799	0.533921	61.0667	2.65561	0.364927	0.357163		241.603	175.799	0.533921	61.0667	2.65561	0.364927	1.18316
	Water use	m3 depriv.	2.1392	1.63996	0.0301605	0.415912	0.0098628	0.0214454	0.0218616		2.18764	1.63996	0.0301605	0.415912	0.0098628	0.0214454	0.0702945
	Resource use, fossils	MJ	298.527	262.443	12.3577	6.26233	3.00394	8.83741	5.62295		318.666	262.443	12.3577	6.26233	3.00394	8.83741	25.7621
	Resource use, minerals and metals	kg Sb eq	0.000105305	8.83507e-05	7.63147e-07	1.02995e-05	4.81305e-06	5.58793e-07	5.20153e-07		0.000106545	8.83507e-05	7.63147e-07	1.02995e-05	4.81305e-06	5.58793e-07	1.76035e-06
Pizza 36	Climate change	kg CO2 eq	3.54609	2.74454	0.0923622	0.264123	0.179438	0.0723823	0.193243		3.69484	2.74454	0.0923622	0.264123	0.179438	0.0723823	0.341991
	Ozone depletion	kg CFC11 eq	8.338e-07	6.024e-07	5.3958e-08	2.8874e-08	4.0515e-08	8.3016e-08	2.5042e-08		9.21869e-07	6.02396e-07	5.39583e-08	2.88736e-08	4.05148e-08	8.3016e-08	1.13111e-07
	Ionising radiation	kBq U-235 eq	5.20235	3.94939	0.562756	0.0274517	0.0130576	0.399221	0.250475		6.12051	3.94939	0.562756	0.0274517	0.0130576	0.399221	1.16863
	Photochemical ozone formation	kg NMVOC eq	0.00950132	0.00643974	0.00021249	0.00127075	0.00122338	0.00015796	0.00019701		0.00984399	0.00643974	0.000212488	0.00127075	0.00122338	0.000157956	0.000539681
	Particulate matter	disease inc.	2.576e-07	1.9545e-07	3.4706e-09	3.7019e-08	1.6304e-08	2.5442e-09	2.8105e-09		2.63231e-07	1.9545e-07	3.47064e-09	3.70186e-08	1.63044e-08	2.5442e-09	8.44275e-09
	Human toxicity, non-cancer	CTUh	7.8848e-08	6.8444e-08	1.0223e-09	4.7336e-09	2.6433e-09	7.5666e-10	1.2477e-09		8.05008e-08	6.84442e-08	1.02229e-09	4.73361e-09	2.64328e-09	7.56656e-10	2.90075e-09
	Human toxicity, cancer	CTUh	2.6842e-09	2.2583e-09	5.4865e-11	2.0271e-10	7.5117e-11	4.0585e-11	5.2634e-11		2.77323e-09	2.2583e-09	5.4865e-11	2.02713e-10	7.51171e-11	4.05851e-11	1.41643e-10
	Acidification	mol H+ eq	0.0314864	0.0277503	0.00038044	0.00176096	0.00107973	0.00028168	0.00023321		0.0320994	0.0277503	0.000380443	0.00176096	0.00107973	0.000281682	0.000846252
	Eutrophication, freshwater	kg P eq	0.00097618	0.0008134	2.7534e-05	8.8165e-05	1.4216e-05	1.9754e-05	1.3114e-05		0.0010204	0.000813398	2.75339e-05	8.81647e-05	1.4216e-05	1.97542e-05	5.73283e-05
	Eutrophication, marine	kg N eq	0.0104621	0.00924863	0.00010508	0.00043672	0.00039407	7.8078e-05	0.00019948		0.0106322	0.00924863	0.000105076	0.000436722	0.000394072	7.80781e-05	0.000369619
	Eutrophication, terrestrial	mol N eq	0.113437	0.102617	0.00078223	0.00454825	0.0043101	0.00059011	0.00058991		0.114697	0.102617	0.000782235	0.00454825	0.0043101	0.000590108	0.00184989
	Ecotoxicity, freshwater	CTUe	113.476	94.5802	2.77159	9.9196	2.30255	2.06424	1.83753		117.972	94.5802	2.77159	9.9196	2.30255	2.06424	6.33366
	Land use	Pt	163.233	122.992	0.533168	36.64	2.39819	0.364927	0.30427		164.059	122.992	0.533168	36.64	2.39819	0.364927	1.13026
	Water use	m3 depriv.	1.64376	1.31535	0.0301163	0.249547	0.00890676	0.0214454	0.0183929		1.69219	1.31535	0.0301163	0.249547	0.00890676	0.0214454	0.0668257
	Resource use, fossils	MJ	128.43	95.2155	12.3393	3.7574	2.71275	8.83741	5.56762		148.569	95.2155	12.3393	3.7574	2.71275	8.83741	25.7067
	Resource use, minerals and metals	kg Sb eq	7.6155e-05	6.3861e-05	7.6202e-07	6.1797e-06	4.3465e-06	5.5879e-07	4.4718e-07		7.73953e-05	6.3861e-05	7.62017e-07	6.17968e-06	4.3465e-06	5.58793e-07	1.68737e-06
Pizza 37	Climate change	kg CO2 eq	3.08926	2.2525	0.0914324	0.285539	0.18178	0.0723823	0.205628		3.23801	2.2525	0.0914324	0.285539	0.18178	0.0723823	0.354377
	Ozone depletion	kg CFC11 eq	6.80026e-07	4.47836e-07	5.17878e-08	3.12147e-08	4.10436e-08	8.3016e-08	2.51281e-08		7.68095e-07	4.47836e-07	5.17878e-08	3.12147e-08	4.10436e-08	8.3016e-08	1.13197e-07
	Ionising radiation	kBq U-235 eq	3.66954	2.43735	0.539549	0.0296775	0.0132281	0.399221	0.25051		4.5877	2.43735	0.539549	0.0296775	0.0132281	0.399221	1.16867
	Photochemical ozone formation	kg NMVOC eq	0.00859166	0.00540779	0.000207371	0.00137379	0.00123934	0.000157956	0.000205415		0.00893433	0.00540779	0.000207371	0.00137379	0.00123934	0.000157956	0.000548089
	Particulate matter	disease inc.	2.33645e-07	1.68241e-07	3.40841e-09	4.00201e-08	1.65172e-08	2.5442e-09	2.91402e-09		2.39277e-07	1.68241e-07	3.40841e-09	4.00201e-08	1.65172e-08	2.5442e-09	8.54627e-09
	Human toxicity, non-cancer	CTUh	6.77735e-08	5.69051e-08	1.00427e-09	5.11741e-09	2.67778e-09	7.56656e-10	1.31232e-09		6.94266e-08	5.69051e-08	1.00427e-09	5.11741e-09	2.67778e-09	7.56656e-10	2.96542e-09
	Human toxicity, cancer	CTUh	2.33217e-09	1.88825e-09	5.31579e-11	2.19149e-10	7.60976e-11	4.05851e-11	5.49365e-11		2.42118e-09	1.88825e-09	5.31579e-11	2.19149e-10	7.60976e-11	4.05851e-11	1.43945e-10
	Acidification	mol H+ eq	0.0278867	0.0239919	0.000376934	0.00190374	0.00109382	0.000281682	0.000238583		0.0284997	0.0239919	0.000376934	0.00190374	0.00109382	0.000281682	0.000851624
	Eutrophication, freshwater	kg P eq	0.000824892	0.000655304	2.69185e-05	9.53132e-05	1.44015e-05	1.97542e-05	1.32004e-05		0.000869106	0.000655304	2.69185e-05	9.53132e-05	1.44015e-05	1.97542e-05	5.74152e-05
	Eutrophication, marine	kg N eq	0.00988284	0.00861552	0.000105991	0.000472132	0.000399216	7.80781e-05	0.000211902		0.010053	0.00861552	0.000105991	0.000472132	0.000399216	7.80781e-05	0.000382037
	Eutrophication, terrestrial	mol N eq	0.101975	0.0906905	0.000801561	0.00491703	0.00436636	0.000590108	0.000609919		0.103235	0.0906905	0.000801561	0.00491703	0.00436636	0.000590108	0.0018699
	Ecotoxicity, freshwater	CTUe	98.3134	78.5095	2.79586	10.7239	2.3326	2.06424	1.88724		102.809	78.5095	2.79586	10.7239	2.3326	2.06424	6.38337
	Land use	Pt	158.963	115.73	0.516649	39.6109	2.42949	0.364927	0.310702		159.789	115.73	0.516649	39.6109	2.42949	0.364927	1.1367
	Water use	m3 depriv.	1.63144	1.2834	0.0289739	0.269781	0.00902301	0.0214454	0.0188147		1.67987	1.2834	0.0289739	0.269781	0.00902301	0.0214454	0.0672476
	Resource use, fossils	MJ	94.413	61.3567	11.8343	4.06205	2.74816	8.83741	5.57435		114.552	61.3567	11.8343	4.06205	2.74816	8.83741	25.7135
	Resource use, minerals and metals	kg Sb eq	6.39394e-05	5.11047e-05	7.35847e-07	6.68073e-06	4.40323e-06	5.58793e-07	4.56055e-07		6.51796e-05	5.11047e-05	7.35847e-07	6.68073e-06	4.40323e-06	5.58793e-07	1.69625e-06
Pizza 38	Climate change	kg CO2 eq	3.09344	2.21495	0.190523	0.251546	0.178061	0.0723823	0.185968		3.24218	2.21495	0.190523	0.251546	0.178061	0.0723823	0.334717
	Ozone depletion	kg CFC11 eq	6.76024e-07	4.20815e-07	7.94985e-08	2.74987e-08	4.02039e-08	8.3016e-08	2.49919e-08		7.64092e-07	4.20815e-07	7.94985e-08	2.74987e-08	4.02039e-08	8.3016e-08	1.1306e-07
	Ionising radiation	kBq U-235 eq	3.38318	2.1436	0.550798	0.0261444	0.0129575	0.399221	0.250455		4.30134	2.1436	0.550798	0.0261444	0.0129575	0.399221	1.16861
	Photochemical ozone formation	kg NMVOC eq	0.011191	0.00564802	0.0027687	0.00121024	0.00121399	0.000157956	0.000192064		0.0115336	0.00564802	0.0027687	0.00121024	0.00121399	0.000157956	0.000534738
	Particulate matter	disease inc.	3.31377e-07	2.30114e-07	4.45346e-08	3.52558e-08	1.61793e-08	2.5442e-09	2.74964e-09		3.3701e-07	2.30114e-07	4.45346e-08	3.52558e-08	1.61793e-08	2.5442e-09	8.38188e-09
	Human toxicity, non-cancer	CTUh	7.74664e-08	5.50431e-08	1.33258e-08	4.5082e-09	2.623e-09	7.56656e-10	1.20964e-09		7.91195e-08	5.50431e-08	1.33258e-08	4.5082e-09	2.623e-09	7.56656e-10	2.86273e-09
	Human toxicity, cancer	CTUh	2.50505e-09	1.75303e-09	3.92554e-10	1.9306e-10	7.45407e-11	4.05851e-11	5.12805e-11		2.59406e-09	1.75303e-09	3.92554e-10	1.9306e-10	7.45407e-11	4.05851e-11	1.40289e-10
	Acidification	mol H+ eq	0.0394035	0.0327196	0.00342361	0.0016771	0.00107144	0.000281682	0.000230052		0.0400165	0.0327196	0.00342361	0.0016771	0.00107144	0.000281682	0.000843093
	Eutrophication, freshwater	kg P eq	0.000839626	0.000662112	4.66242e-05	8.39664e-05	1.41069e-05	1.97542e-05	1.30624e-05		0.000883841	0.000662112	4.66242e-05	8.39664e-05	1.41069e-05	1.97542e-05	5.72772e-05
	Eutrophication, marine	kg N eq	0.01085	0.00877576	0.000996992	0.000415926	0.000391049	7.80781e-05	0.000192181		0.0110201	0.00877576	0.000996992	0.000415926	0.000391049	7.80781e-05	0.000362316
	Eutrophication, terrestrial	mol N eq	0.154234	0.129038	0.0154193	0.00433167	0.00427703	0.000590108	0.000578148		0.155494	0.129038	0.0154193	0.00433167	0.00427703	0.000590108	0.00183813
	Ecotoxicity, freshwater	CTUe	134.388	86.4597	32.3241	9.44724	2.28488	2.06424	1.80829		138.885	86.4597	32.3241	9.44724	2.28488	2.06424	6.30443
	Land use	Pt	270.93	116.753	116.237	34.8953	2.37979	0.364927	0.300489		271.756	116.753	116.237	34.8953	2.37979	0.364927	1.12648
	Water use	m3 depriv.	2.17299	1.8473	0.0396036	0.237664	0.00883842	0.0214454	0.0181448		2.22143	1.8473	0.0396036	0.237664	0.00883842	0.0214454	0.0665776
	Resource use, fossils	MJ	89.3122	55.5766	13.0642	3.57848	2.69194	8.83741	5.56367		109.451	55.5766	13.0642	3.57848	2.69194	8.83741	25.7028
	Resource use, minerals and metals	kg Sb eq	6.39104e-05	5.05773e-05	2.13385e-06	5.88541e-06	4.31315e-06	5.58793e-07	4.41965e-07		6.51506e-05	5.05773e-05	2.13385e-06	5.88541e-06	4.31315e-06	5.58793e-07	1.68216e-06
Pizza 39	Climate change	kg CO2 eq	4.29839	3.39795	0.191248	0.264123	0.179438	0.0723823	0.193243		4.44713	3.39795	0.191248	0.264123	0.179438	0.0723823	0.341991
	Ozone depletion	kg CFC11 eq	1.229e-06	9.72115e-07	7.94352e-08	2.88736e-08	4.05148e-08	8.3016e-08	2.50424e-08		1.31707e-06	9.72115e-07	7.94352e-08	2.88736e-08	4.05148e-08	8.3016e-08	1.13111e-07
	Ionising radiation	kBq U-235 eq	8.95599	7.71583	0.549962	0.0274517	0.0130576	0.399221	0.250475		9.87415	7.71583	0.549962	0.0274517	0.0130576	0.399221	1.16863
	Photochemical ozone formation	kg NMVOC eq	0.0137688	0.0081502	0.00276947	0.00127075	0.00122338	0.000157956	0.000197007		0.0141114	0.0081502	0.00276947	0.00127075	0.00122338	0.000157956	0.000539681
	Particulate matter	disease inc.	3.77008e-07	2.73776e-07	4.45538e-08	3.70186e-08	1.63044e-08	2.5442e-09	2.81051e-09		3.8264e-07	2.73776e-07	4.45538e-08	3.70186e-08	1.63044e-08	2.5442e-09	8.44275e-09
	Human toxicity, non-cancer	CTUh	9.93872e-08	7.66745e-08	1.33315e-08	4.73361e-09	2.64328e-09	7.56656e-10	1.24766e-09		1.0104e-07	7.66745e-08	1.33315e-08	4.73361e-09	2.64328e-09	7.56656e-10	2.90075e-09
	Human toxicity, cancer	CTUh	3.52528e-09	2.7616e-09	3.92638e-10	2.02713e-10	7.51171e-11	4.05851e-11	5.26341e-11		3.61429e-09	2.7616e-09	3.92638e-10	2.02713e-10	7.51171e-11	4.05851e-11	1.41643e-10
	Acidification	mol H+ eq	0.0449625	0.0381802	0.0034267	0.00176096	0.00107973	0.000281682	0.000233211		0.0455755	0.0381802	0.0034267	0.00176096	0.00107973	0.000281682	0.000846252
	Eutrophication, freshwater	kg P eq	0.00123106	0.00104907	4.67366e-05	8.81647e-05	1.4216e-05	1.97542e-05	1.31135e-05		0.00127527	0.00104907	4.67366e-05	8.81647e-05	1.4216e-05	1.97542e-05	5.73283e-05
	Eutrophication, marine	kg N eq	0.0127339	0.0106272	0.000998423	0.000436722	0.000394072	7.80781e-05	0.000199483		0.0129041	0.0106272	0.000998423	0.000436722	0.000394072	7.80781e-05	0.000369619
	Eutrophication, terrestrial	mol N eq	0.166506	0.141034	0.0154337	0.00454825	0.0043101	0.000590108	0.000589909		0.167766	0.141034	0.0154337	0.00454825	0.0043101	0.000590108	0.00184989
	Ecotoxicity, freshwater	CTUe	174.399	125.913	32.362	9.9196	2.30255	2.06424	1.83753		178.895	125.913	32.362	9.9196	2.30255	2.06424	6.33366
	Land use	Pt	300.266	144.321	116.238	36.64	2.39819	0.364927	0.30427		301.092	144.321	116.238	36.64	2.39819	0.364927	1.13026
	Water use	m3 depriv.	2.4204	2.08253	0.0395844	0.249547	0.00890676	0.0214454	0.0183929		2.46884	2.08253	0.0395844	0.249547	0.00890676	0.0214454	0.0668257
	Resource use, fossils	MJ	212.102	178.18	13.047	3.7574	2.71275	8.83741	5.56762		232.241	178.18	13.047	3.7574	2.71275	8.83741	25.7067
	Resource use, minerals and metals	kg Sb eq	8.59418e-05	7.22754e-05	2.13429e-06	6.17968e-06	4.3465e-06	5.58793e-07	4.47181e-07		8.7182e-05	7.22754e-05	2.13429e-06	6.17968e-06	4.3465e-06	5.58793e-07	1.68737e-06
Pizza 40	Climate change	kg CO2 eq	3.14081	2.58803	0.00861168	0.155717	0.172269	0.103523	0.112661		3.14212	2.58803	0.00861168	0.155717	0.172269	0.103523	0.113965
	Ozone depletion	kg CFC11 eq	8.11059e-07	5.68382e-07	4.36288e-09	8.90555e-09	3.88693e-08	1.74334e-07	1.62056e-08		8.11832e-07	5.68382e-07	4.36288e-09	8.90555e-09	3.88693e-08	1.74334e-07	1.6978e-08
	Ionising radiation	kBq U-235 eq	4.18136	3.41123	0.0456853	0.0140986	0.0125105	0.53364	0.164192		4.18941	3.41123	0.0456853	0.0140986	0.0125105	0.53364	0.172245
	Photochemical ozone formation	kg NMVOC eq	0.00870157	0.00660639	1.95864e-05	0.000549996	0.00119679	0.000222173	0.000106639		0.00870458	0.00660639	1.95864e-05	0.000549996	0.00119679	0.000222173	0.000109644
	Particulate matter	disease inc.	3.0006e-07	2.7042e-07	3.01011e-10	8.58096e-09	1.55064e-08	3.71261e-09	1.5388e-09		3.00109e-07	2.7042e-07	3.01011e-10	8.58096e-09	1.55064e-08	3.71261e-09	1.5882e-09
	Human toxicity, non-cancer	CTUh	7.1895e-08	6.5866e-08	9.41313e-11	1.66202e-09	2.53243e-09	1.10066e-09	6.39798e-10		7.19095e-08	6.5866e-08	9.41313e-11	1.66202e-09	2.53243e-09	1.10066e-09	6.54297e-10
	Human toxicity, cancer	CTUh	2.28563e-09	2.06974e-09	4.8392e-12	5.43041e-11	7.15681e-11	5.6702e-11	2.84786e-11		2.28641e-09	2.06974e-09	4.8392e-12	5.43041e-11	7.15681e-11	5.6702e-11	2.92593e-11
	Acidification	mol H+ eq	0.0405886	0.0380987	3.53759e-05	0.000842695	0.00105287	0.000419467	0.000139465		0.040594	0.0380987	3.53759e-05	0.000842695	0.00105287	0.000419467	0.000144842
	Eutrophication, freshwater	kg P eq	0.00089662	0.000792345	2.6656e-06	5.14778e-05	1.35533e-05	2.82249e-05	8.35293e-06		0.000897008	0.000792345	2.6656e-06	5.14778e-05	1.35533e-05	2.82249e-05	8.74073e-06
	Eutrophication, marine	kg N eq	0.0100592	0.0092745	9.74045e-06	0.000173254	0.000386474	0.000122489	9.27697e-05		0.0100607	0.0092745	9.74045e-06	0.000173254	0.000386474	0.000122489	9.42619e-05
	Eutrophication, terrestrial	mol N eq	0.155976	0.148606	7.31102e-05	0.00175603	0.00422714	0.000971946	0.000341953		0.155987	0.148606	7.31102e-05	0.00175603	0.00422714	0.000971946	0.000353004
	Ecotoxicity, freshwater	CTUe	111.603	101.208	0.248881	3.65263	2.20201	3.24403	1.04736		111.643	101.208	0.248881	3.65263	2.20201	3.24403	1.08679
	Land use	Pt	130.154	122.797	0.0682035	4.32481	2.27833	0.502308	0.183352		130.162	122.797	0.0682035	4.32481	2.27833	0.502308	0.190597
	Water use	m3 depriv.	2.66173	2.52914	0.0029456	0.0812164	0.00847426	0.0292374	0.0107208		2.66216	2.52914	0.0029456	0.0812164	0.00847426	0.0292374	0.0111456
	Resource use, fossils	MJ	106.284	84.519	0.997948	2.76574	2.60081	11.766	3.63472		106.461	84.519	0.997948	2.76574	2.60081	11.766	3.81135
	Resource use, minerals and metals	kg Sb eq	6.67114e-05	5.9291e-05	6.41484e-08	2.18582e-06	4.13393e-06	7.65328e-07	2.71132e-07		6.67223e-05	5.9291e-05	6.41484e-08	2.18582e-06	4.13393e-06	7.65328e-07	2.82009e-07
Pizza 41	Climate change	kg CO2 eq	4.13266	3.51876	0.00810396	0.155717	0.172269	0.103523	0.174286		4.13397	3.51876	0.00810396	0.155717	0.172269	0.103523	0.175591
	Ozone depletion	kg CFC11 eq	1.12019e-06	8.77815e-07	4.07207e-09	8.90555e-09	3.88693e-08	1.74334e-07	1.61898e-08		1.12096e-06	8.77815e-07	4.07207e-09	8.90555e-09	3.88693e-08	1.74334e-07	1.69622e-08
	Ionising radiation	kBq U-235 eq	6.04704	5.27996	0.0426666	0.0140986	0.0125105	0.53364	0.164161		6.05509	5.27996	0.0426666	0.0140986	0.0125105	0.53364	0.172214
	Photochemical ozone formation	kg NMVOC eq	0.010379	0.00829032	1.83809e-05	0.000549996	0.00119679	0.000222173	0.000101304		0.010382	0.00829032	1.83809e-05	0.000549996	0.00119679	0.000222173	0.000104309
	Particulate matter	disease inc.	2.64978e-07	2.35521e-07	2.8027e-10	8.58096e-09	1.55064e-08	3.71261e-09	1.37668e-09		2.65028e-07	2.35521e-07	2.8027e-10	8.58096e-09	1.55064e-08	3.71261e-09	1.42608e-09
	Human toxicity, non-cancer	CTUh	9.80266e-08	9.20646e-08	8.59009e-11	1.66202e-09	2.53243e-09	1.10066e-09	5.81066e-10		9.80411e-08	9.20646e-08	8.59009e-11	1.66202e-09	2.53243e-09	1.10066e-09	5.95565e-10
	Human toxicity, cancer	CTUh	3.20595e-09	2.99141e-09	4.44621e-12	5.43041e-11	7.15681e-11	5.6702e-11	2.75214e-11		3.20673e-09	2.99141e-09	4.44621e-12	5.43041e-11	7.15681e-11	5.6702e-11	2.83021e-11
	Acidification	mol H+ eq	0.0351429	0.0326553	3.31872e-05	0.000842695	0.00105287	0.000419467	0.000139428		0.0351483	0.0326553	3.31872e-05	0.000842695	0.00105287	0.000419467	0.000144804
	Eutrophication, freshwater	kg P eq	0.00117285	0.00106886	2.48857e-06	5.14778e-05	1.35533e-05	2.82249e-05	8.24419e-06		0.00117323	0.00106886	2.48857e-06	5.14778e-05	1.35533e-05	2.82249e-05	8.63199e-06
	Eutrophication, marine	kg N eq	0.0116535	0.0108948	8.70311e-06	0.000173254	0.000386474	0.000122489	6.77803e-05		0.011655	0.0108948	8.70311e-06	0.000173254	0.000386474	0.000122489	6.92725e-05
	Eutrophication, terrestrial	mol N eq	0.124359	0.116974	6.85199e-05	0.00175603	0.00422714	0.000971946	0.000361033		0.12437	0.116974	6.85199e-05	0.00175603	0.00422714	0.000971946	0.000372084
	Ecotoxicity, freshwater	CTUe	142.321	132.07	0.224764	3.65263	2.20201	3.24403	0.927472		142.361	132.07	0.224764	3.65263	2.20201	3.24403	0.966906
	Land use	Pt	137.57	130.216	0.065285	4.32481	2.27833	0.502308	0.183092		137.577	130.216	0.065285	4.32481	2.27833	0.502308	0.190337
	Water use	m3 depriv.	2.27159	2.14029	0.00268165	0.0812164	0.00847426	0.0292374	0.00969167		2.27202	2.14029	0.00268165	0.0812164	0.00847426	0.0292374	0.0101165
	Resource use, fossils	MJ	148.99	127.292	0.931564	2.76574	2.60081	11.766	3.63396		149.167	127.292	0.931564	2.76574	2.60081	11.766	3.81059
	Resource use, minerals and metals	kg Sb eq	9.00909e-05	8.26748e-05	5.95114e-08	2.18582e-06	4.13393e-06	7.65328e-07	2.71497e-07		9.01018e-05	8.26748e-05	5.95114e-08	2.18582e-06	4.13393e-06	7.65328e-07	2.82375e-07
Pizza 42	Climate change	kg CO2 eq	4.1053	3.23385	0.00842378	0.350363	0.18881	0.103523	0.220329		4.1066	3.23385	0.00842378	0.350363	0.18881	0.103523	0.221633
	Ozone depletion	kg CFC11 eq	1.03656e-06	7.7853e-07	4.26143e-09	2.00375e-08	4.26015e-08	1.74334e-07	1.67987e-08		1.03734e-06	7.7853e-07	4.26143e-09	2.00375e-08	4.26015e-08	1.74334e-07	1.75711e-08
	Ionising radiation	kBq U-235 eq	4.68549	3.89736	0.0446407	0.0317218	0.0137117	0.53364	0.164422		4.69354	3.89736	0.0446407	0.0317218	0.0137117	0.53364	0.172475
	Photochemical ozone formation	kg NMVOC eq	0.0102474	0.00729347	1.91177e-05	0.00123749	0.0013117	0.000222173	0.000163464		0.0102504	0.00729347	1.91177e-05	0.00123749	0.0013117	0.000222173	0.000166469
	Particulate matter	disease inc.	2.94737e-07	2.52224e-07	2.9238e-10	1.93072e-08	1.69953e-08	3.71261e-09	2.20522e-09		2.94786e-07	2.52224e-07	2.9238e-10	1.93072e-08	1.69953e-08	3.71261e-09	2.25461e-09
	Human toxicity, non-cancer	CTUh	7.61075e-08	6.73315e-08	8.94552e-11	3.73954e-09	2.77559e-09	1.10066e-09	1.07075e-09		7.6122e-08	6.73315e-08	8.94552e-11	3.73954e-09	2.77559e-09	1.10066e-09	1.08525e-09
	Human toxicity, cancer	CTUh	2.86406e-09	2.55788e-09	4.63758e-12	1.22184e-10	7.84398e-11	5.6702e-11	4.42137e-11		2.86484e-09	2.55788e-09	4.63758e-12	1.22184e-10	7.84398e-11	5.6702e-11	4.49944e-11
	Acidification	mol H+ eq	0.0388493	0.0351684	3.45053e-05	0.00189606	0.00115396	0.000419467	0.00017694		0.0388547	0.0351684	3.45053e-05	0.00189606	0.00115396	0.000419467	0.000182317
	Eutrophication, freshwater	kg P eq	0.00109882	0.000928412	2.58364e-06	0.000115825	1.48546e-05	2.82249e-05	8.92204e-06		0.00109921	0.000928412	2.58364e-06	0.000115825	1.48546e-05	2.82249e-05	9.30984e-06
	Eutrophication, marine	kg N eq	0.0127695	0.0116537	9.06891e-06	0.000389822	0.000423582	0.000122489	0.000170804		0.012771	0.0116537	9.06891e-06	0.000389822	0.000423582	0.000122489	0.000172297
	Eutrophication, terrestrial	mol N eq	0.142683	0.132567	7.12289e-05	0.00395107	0.00463302	0.000971946	0.000488155		0.142694	0.132567	7.12289e-05	0.00395107	0.00463302	0.000971946	0.000499206
	Ecotoxicity, freshwater	CTUe	128.099	112.635	0.234431	8.21842	2.41344	3.24403	1.35289		128.138	112.635	0.234431	8.21842	2.41344	3.24403	1.39232
	Land use	Pt	172.641	159.616	0.067061	9.73083	2.49709	0.502308	0.228142		172.648	159.616	0.067061	9.73083	2.49709	0.502308	0.235387
	Water use	m3 depriv.	1.91017	1.67281	0.00278578	0.182737	0.00928793	0.0292374	0.0133097		1.91059	1.67281	0.00278578	0.182737	0.00928793	0.0292374	0.0137344
	Resource use, fossils	MJ	121.939	96.4436	0.974865	6.22291	2.85053	11.766	3.6814		122.116	96.4436	0.974865	6.22291	2.85053	11.766	3.85803
	Resource use, minerals and metals	kg Sb eq	8.30344e-05	7.24248e-05	6.21779e-08	4.91809e-06	4.53086e-06	7.65328e-07	3.33173e-07		8.30453e-05	7.24248e-05	6.21779e-08	4.91809e-06	4.53086e-06	7.65328e-07	3.4405e-07
Pizza 43	Climate change	kg CO2 eq	4.10974	0.103523	3.51884	0.0467298	0.172269	0.112661	0.155717		4.11105	0.103523	3.51884	0.0467298	0.172269	0.113965	0.155717
	Ozone depletion	kg CFC11 eq	1.14766e-06	1.74334e-07	9.04335e-07	5.0061e-09	3.88693e-08	1.62056e-08	8.90551e-09		1.14843e-06	1.74334e-07	9.04335e-07	5.0061e-09	3.88693e-08	1.6978e-08	8.90551e-09
	Ionising radiation	kBq U-235 eq	7.55767	0.53364	6.78861	0.0446232	0.0125105	0.164192	0.0140985		7.56573	0.53364	6.78861	0.0446232	0.0125105	0.172245	0.0140985
	Photochemical ozone formation	kg NMVOC eq	0.0104471	0.000222173	0.00830462	6.68398e-05	0.00119679	0.000106639	0.000549995		0.0104501	0.000222173	0.00830462	6.68398e-05	0.00119679	0.000109644	0.000549995
	Particulate matter	disease inc.	2.67744e-07	3.71261e-09	2.37036e-07	1.36937e-09	1.55064e-08	1.5388e-09	8.58093e-09		2.67794e-07	3.71261e-09	2.37036e-07	1.36937e-09	1.55064e-08	1.5882e-09	8.58093e-09
	Human toxicity, non-cancer	CTUh	9.66177e-08	1.10066e-09	9.02834e-08	3.99367e-10	2.53243e-09	6.39798e-10	1.66201e-09		9.66322e-08	1.10066e-09	9.02834e-08	3.99367e-10	2.53243e-09	6.54297e-10	1.66201e-09
	Human toxicity, cancer	CTUh	3.2001e-09	5.6702e-11	2.9775e-09	1.15525e-11	7.15681e-11	2.84786e-11	5.43039e-11		3.20088e-09	5.6702e-11	2.9775e-09	1.15525e-11	7.15681e-11	2.92593e-11	5.43039e-11
	Acidification	mol H+ eq	0.0358318	0.000419467	0.033181	0.000196327	0.00105287	0.000139465	0.000842692		0.0358372	0.000419467	0.033181	0.000196327	0.00105287	0.000144842	0.000842692
	Eutrophication, freshwater	kg P eq	0.00119898	2.82249e-05	0.00108812	9.25453e-06	1.35533e-05	8.35293e-06	5.14776e-05		0.00119937	2.82249e-05	0.00108812	9.25453e-06	1.35533e-05	8.74073e-06	5.14776e-05
	Eutrophication, marine	kg N eq	0.0112866	0.000122489	0.0104339	7.76996e-05	0.000386474	9.27697e-05	0.000173254		0.0112881	0.000122489	0.0104339	7.76996e-05	0.000386474	9.42619e-05	0.000173254
	Eutrophication, terrestrial	mol N eq	0.126294	0.000971946	0.118234	0.000763455	0.00422714	0.000341953	0.00175603		0.126305	0.000971946	0.118234	0.000763455	0.00422714	0.000353004	0.00175603
	Ecotoxicity, freshwater	CTUe	137.766	3.24403	125.556	2.064	2.20201	1.04736	3.65262		137.806	3.24403	125.556	2.064	2.20201	1.08679	3.65262
	Land use	Pt	145.037	0.502308	137.623	0.125276	2.27833	0.183352	4.32479		145.045	0.502308	137.623	0.125276	2.27833	0.190597	4.32479
	Water use	m3 depriv.	2.05891	0.0292374	1.92584	0.00342864	0.00847426	0.0107208	0.0812162		2.05934	0.0292374	1.92584	0.00342864	0.00847426	0.0111456	0.0812162
	Resource use, fossils	MJ	180.629	11.766	158.834	1.02778	2.60081	3.63472	2.76573		180.806	11.766	158.834	1.02778	2.60081	3.81135	2.76573
	Resource use, minerals and metals	kg Sb eq	9.05019e-05	7.65328e-07	8.30158e-05	1.29901e-07	4.13393e-06	2.71132e-07	2.18581e-06		9.05128e-05	7.65328e-07	8.30158e-05	1.29901e-07	4.13393e-06	2.82009e-07	2.18581e-06
Pizza 44	Climate change	kg CO2 eq	5.13843	4.48122	0.096601	0.176082	0.16981	0.0723823	0.142332		5.28718	4.48122	0.096601	0.176082	0.16981	0.0723823	0.291081
	Ozone depletion	kg CFC11 eq	4.77103e-07	2.56837e-07	5.49702e-08	1.92491e-08	3.83409e-08	8.3016e-08	2.46897e-08		5.65171e-07	2.56837e-07	5.49702e-08	1.92491e-08	3.83409e-08	8.3016e-08	1.12758e-07
	Ionising radiation	kBq U-235 eq	2.33348	1.08054	0.572728	0.0183011	0.012357	0.399221	0.250334		3.25164	1.08054	0.572728	0.0183011	0.012357	0.399221	1.16849
	Photochemical ozone formation	kg NMVOC eq	0.00961471	0.00706985	0.000219553	0.000847169	0.00115774	0.000157956	0.000162446		0.00995738	0.00706985	0.000219553	0.000847169	0.00115774	0.000157956	0.00050512
	Particulate matter	disease inc.	4.09673e-07	3.61027e-07	3.60803e-09	2.46791e-08	1.54295e-08	2.5442e-09	2.38497e-09		4.15305e-07	3.61027e-07	3.60803e-09	2.46791e-08	1.54295e-08	2.5442e-09	8.01721e-09
	Human toxicity, non-cancer	CTUh	4.45256e-08	3.60661e-08	1.06388e-09	3.15574e-09	2.50145e-09	7.56656e-10	9.81842e-10		4.61787e-08	3.60661e-08	1.06388e-09	3.15574e-09	2.50145e-09	7.56656e-10	2.63494e-09
	Human toxicity, cancer	CTUh	1.94037e-09	1.594e-09	5.63938e-11	1.35142e-10	7.10867e-11	4.05851e-11	4.31696e-11		2.02938e-09	1.594e-09	5.63938e-11	1.35142e-10	7.10867e-11	4.05851e-11	1.32178e-10
	Acidification	mol H+ eq	0.0566496	0.0535627	0.000398325	0.00117397	0.00102179	0.000281682	0.000211125		0.0572626	0.0535627	0.000398325	0.00117397	0.00102179	0.000281682	0.000824166
	Eutrophication, freshwater	kg P eq	0.000581143	0.000447903	2.84995e-05	5.87765e-05	1.34532e-05	1.97542e-05	1.27561e-05		0.000625357	0.000447903	2.84995e-05	5.87765e-05	1.34532e-05	1.97542e-05	5.69709e-05
	Eutrophication, marine	kg N eq	0.0149281	0.0139255	0.000112012	0.000291148	0.000372928	7.80781e-05	0.000148434		0.0150983	0.0139255	0.000112012	0.000291148	0.000372928	7.80781e-05	0.00031857
	Eutrophication, terrestrial	mol N eq	0.240263	0.23121	0.000843615	0.00303217	0.00407884	0.000590108	0.000507654		0.241523	0.23121	0.000843615	0.00303217	0.00407884	0.000590108	0.00176764
	Ecotoxicity, freshwater	CTUe	81.8832	66.4402	2.95358	6.61307	2.179	2.06424	1.63318		86.3794	66.4402	2.95358	6.61307	2.179	2.06424	6.12931
	Land use	Pt	288.486	260.598	0.548759	24.4267	2.26951	0.364927	0.27783		289.312	260.598	0.548759	24.4267	2.26951	0.364927	1.10382
	Water use	m3 depriv.	1.98733	1.74366	0.0307804	0.166365	0.00842886	0.0214454	0.0166586		2.03577	1.74366	0.0307804	0.166365	0.00842886	0.0214454	0.0650915
	Resource use, fossils	MJ	63.6469	31.6355	12.5619	2.50493	2.5672	8.83741	5.53997		83.786	31.6355	12.5619	2.50493	2.5672	8.83741	25.6791
	Resource use, minerals and metals	kg Sb eq	3.07184e-05	2.07349e-05	7.80877e-07	4.11978e-06	4.11328e-06	5.58793e-07	4.10705e-07		3.19586e-05	2.07349e-05	7.80877e-07	4.11978e-06	4.11328e-06	5.58793e-07	1.6509e-06
Pizza 45	Climate change	kg CO2 eq	5.85959	5.20876	0.0902267	0.176082	0.16981	0.0723823	0.142332		6.00834	5.20876	0.0902267	0.176082	0.16981	0.0723823	0.291081
	Ozone depletion	kg CFC11 eq	4.34019e-07	2.16402e-07	5.23215e-08	1.92491e-08	3.83409e-08	8.3016e-08	2.46897e-08		5.22088e-07	2.16402e-07	5.23215e-08	1.92491e-08	3.83409e-08	8.3016e-08	1.12758e-07
	Ionising radiation	kBq U-235 eq	1.93444	0.708725	0.545505	0.0183011	0.012357	0.399221	0.250334		2.8526	0.708725	0.545505	0.0183011	0.012357	0.399221	1.16849
	Photochemical ozone formation	kg NMVOC eq	0.0103021	0.00776989	0.000206938	0.000847169	0.00115774	0.000157956	0.000162446		0.0106448	0.00776989	0.000206938	0.000847169	0.00115774	0.000157956	0.00050512
	Particulate matter	disease inc.	4.74058e-07	4.25634e-07	3.38563e-09	2.46791e-08	1.54295e-08	2.5442e-09	2.38497e-09		4.7969e-07	4.25634e-07	3.38563e-09	2.46791e-08	1.54295e-08	2.5442e-09	8.01721e-09
	Human toxicity, non-cancer	CTUh	3.82296e-08	2.98356e-08	9.98304e-10	3.15574e-09	2.50145e-09	7.56656e-10	9.81842e-10		3.98827e-08	2.98356e-08	9.98304e-10	3.15574e-09	2.50145e-09	7.56656e-10	2.63494e-09
	Human toxicity, cancer	CTUh	1.94822e-09	1.60486e-09	5.33753e-11	1.35142e-10	7.10867e-11	4.05851e-11	4.31696e-11		2.03723e-09	1.60486e-09	5.33753e-11	1.35142e-10	7.10867e-11	4.05851e-11	1.32178e-10
	Acidification	mol H+ eq	0.0664955	0.0634351	0.000371842	0.00117397	0.00102179	0.000281682	0.000211125		0.0671085	0.0634351	0.000371842	0.00117397	0.00102179	0.000281682	0.000824166
	Eutrophication, freshwater	kg P eq	0.000589353	0.000457773	2.68399e-05	5.87765e-05	1.34532e-05	1.97542e-05	1.27561e-05		0.000633568	0.000457773	2.68399e-05	5.87765e-05	1.34532e-05	1.97542e-05	5.69709e-05
	Eutrophication, marine	kg N eq	0.0178661	0.0168722	0.000103331	0.000291148	0.000372928	7.80781e-05	0.000148434		0.0180362	0.0168722	0.000103331	0.000291148	0.000372928	7.80781e-05	0.00031857
	Eutrophication, terrestrial	mol N eq	0.285376	0.276397	0.000770792	0.00303217	0.00407884	0.000590108	0.000507654		0.286636	0.276397	0.000770792	0.00303217	0.00407884	0.000590108	0.00176764
	Ecotoxicity, freshwater	CTUe	77.904	62.6901	2.72435	6.61307	2.179	2.06424	1.63318		82.4001	62.6901	2.72435	6.61307	2.179	2.06424	6.12931
	Land use	Pt	351.302	323.441	0.521901	24.4267	2.26951	0.364927	0.27783		352.128	323.441	0.521901	24.4267	2.26951	0.364927	1.10382
	Water use	m3 depriv.	1.49481	1.25263	0.0292843	0.166365	0.00842886	0.0214454	0.0166586		1.54324	1.25263	0.0292843	0.166365	0.00842886	0.0214454	0.0650915
	Resource use, fossils	MJ	54.9161	23.5046	11.962	2.50493	2.5672	8.83741	5.53997		75.0552	23.5046	11.962	2.50493	2.5672	8.83741	25.6791
	Resource use, minerals and metals	kg Sb eq	2.84471e-05	1.8504e-05	7.40571e-07	4.11978e-06	4.11328e-06	5.58793e-07	4.10705e-07		2.96873e-05	1.8504e-05	7.40571e-07	4.11978e-06	4.11328e-06	5.58793e-07	1.6509e-06
Pizza 46	Climate change	kg CO2 eq	5.60387	4.8041	0.101463	0.257681	0.178733	0.0723823	0.189512		5.75262	4.8041	0.101463	0.257681	0.178733	0.0723823	0.338261
	Ozone depletion	kg CFC11 eq	4.97201e-07	2.64974e-07	5.567e-08	2.81694e-08	4.03556e-08	8.3016e-08	2.50165e-08		5.8527e-07	2.64974e-07	5.567e-08	2.81694e-08	4.03556e-08	8.3016e-08	1.13085e-07
	Ionising radiation	kBq U-235 eq	1.69286	0.424149	0.579241	0.0267821	0.0130063	0.399221	0.250465		2.61102	0.424149	0.579241	0.0267821	0.0130063	0.399221	1.16862
	Photochemical ozone formation	kg NMVOC eq	0.0106054	0.00756791	0.000226763	0.00123976	0.00121857	0.000157956	0.000194477		0.0109481	0.00756791	0.000226763	0.00123976	0.00121857	0.000157956	0.000537151
	Particulate matter	disease inc.	4.47562e-07	3.86126e-07	3.75615e-09	3.61157e-08	1.62403e-08	2.5442e-09	2.77936e-09		4.53194e-07	3.86126e-07	3.75615e-09	3.61157e-08	1.62403e-08	2.5442e-09	8.4116e-09
	Human toxicity, non-cancer	CTUh	4.86433e-08	3.82993e-08	1.10805e-09	4.61815e-09	2.6329e-09	7.56656e-10	1.2282e-09		5.02963e-08	3.82993e-08	1.10805e-09	4.61815e-09	2.6329e-09	7.56656e-10	2.8813e-09
	Human toxicity, cancer	CTUh	2.15994e-09	1.73705e-09	5.77725e-11	1.97769e-10	7.4822e-11	4.05851e-11	5.19412e-11		2.24895e-09	1.73705e-09	5.77725e-11	1.97769e-10	7.4822e-11	4.05851e-11	1.4095e-10
	Acidification	mol H+ eq	0.0607965	0.0570709	0.000418818	0.00171801	0.00107548	0.000281682	0.000231594		0.0614095	0.0570709	0.000418818	0.00171801	0.00107548	0.000281682	0.000844635
	Eutrophication, freshwater	kg P eq	0.000662068	0.000499558	2.94939e-05	8.60143e-05	1.41601e-05	1.97542e-05	1.30874e-05		0.000706283	0.000499558	2.94939e-05	8.60143e-05	1.41601e-05	1.97542e-05	5.73021e-05
	Eutrophication, marine	kg N eq	0.0163926	0.0151799	0.000120313	0.00042607	0.000392524	7.80781e-05	0.000195747		0.0165628	0.0151799	0.000120313	0.00042607	0.000392524	7.80781e-05	0.000365883
	Eutrophication, terrestrial	mol N eq	0.256764	0.245938	0.000921426	0.00443732	0.00429317	0.000590108	0.000583886		0.258024	0.245938	0.000921426	0.00443732	0.00429317	0.000590108	0.00184387
	Ecotoxicity, freshwater	CTUe	93.5987	74.5682	3.17252	9.67766	2.2935	2.06424	1.82257		98.0948	74.5682	3.17252	9.67766	2.2935	2.06424	6.31871
	Land use	Pt	318.68	279.317	0.560724	35.7464	2.38877	0.364927	0.302334		319.506	279.317	0.560724	35.7464	2.38877	0.364927	1.12833
	Water use	m3 depriv.	2.2499	1.9266	0.0312524	0.243461	0.00887177	0.0214454	0.018266		2.29833	1.9266	0.0312524	0.243461	0.00887177	0.0214454	0.0666988
	Resource use, fossils	MJ	51.7804	18.2994	12.7101	3.66576	2.7021	8.83741	5.5656		71.9195	18.2994	12.7101	3.66576	2.7021	8.83741	25.7047
	Resource use, minerals and metals	kg Sb eq	3.83769e-05	2.62185e-05	7.96756e-07	6.02895e-06	4.32942e-06	5.58793e-07	4.44511e-07		3.96171e-05	2.62185e-05	7.96756e-07	6.02895e-06	4.32942e-06	5.58793e-07	1.6847e-06
Pizza 47	Climate change	kg CO2 eq	5.69074	4.85703	0.0947388	0.281732	0.181368	0.0723823	0.20349		5.83949	4.85703	0.0947388	0.281732	0.181368	0.0723823	0.352238
	Ozone depletion	kg CFC11 eq	4.30336e-07	1.96122e-07	5.43365e-08	3.07985e-08	4.09507e-08	8.3016e-08	2.51131e-08		5.18405e-07	1.96122e-07	5.43365e-08	3.07985e-08	4.09507e-08	8.3016e-08	1.13182e-07
	Ionising radiation	kBq U-235 eq	1.92061	0.662124	0.566281	0.0292818	0.0131981	0.399221	0.250504		2.83877	0.662124	0.566281	0.0292818	0.0131981	0.399221	1.16866
	Photochemical ozone formation	kg NMVOC eq	0.0105614	0.00739136	0.00021612	0.00135547	0.00123654	0.000157956	0.000203934		0.0109041	0.00739136	0.00021612	0.00135547	0.00123654	0.000157956	0.000546608
	Particulate matter	disease inc.	4.60046e-07	3.95094e-07	3.54529e-09	3.94865e-08	1.64798e-08	2.5442e-09	2.89574e-09		4.65678e-07	3.95094e-07	3.54529e-09	3.94865e-08	1.64798e-08	2.5442e-09	8.52798e-09
	Human toxicity, non-cancer	CTUh	4.33906e-08	3.25671e-08	1.04505e-09	5.04918e-09	2.67172e-09	7.56656e-10	1.30093e-09		4.50437e-08	3.25671e-08	1.04505e-09	5.04918e-09	2.67172e-09	7.56656e-10	2.95402e-09
	Human toxicity, cancer	CTUh	1.94864e-09	1.50577e-09	5.55989e-11	2.16227e-10	7.59253e-11	4.05851e-11	5.45313e-11		2.03765e-09	1.50577e-09	5.55989e-11	2.16227e-10	7.59253e-11	4.05851e-11	1.4354e-10
	Acidification	mol H+ eq	0.0627293	0.0588497	0.000390555	0.00187835	0.00109134	0.000281682	0.000237639		0.0633423	0.0588497	0.000390555	0.00187835	0.00109134	0.000281682	0.00085068
	Eutrophication, freshwater	kg P eq	0.000572224	0.000402833	2.80406e-05	9.40423e-05	1.43689e-05	1.97542e-05	1.31851e-05		0.000616439	0.000402833	2.80406e-05	9.40423e-05	1.43689e-05	1.97542e-05	5.73999e-05
	Eutrophication, marine	kg N eq	0.0160435	0.0147824	0.000109247	0.000465837	0.000398312	7.80781e-05	0.000209704		0.0162137	0.0147824	0.000109247	0.000465837	0.000398312	7.80781e-05	0.00037984
	Eutrophication, terrestrial	mol N eq	0.267912	0.256688	0.000820006	0.00485147	0.00435647	0.000590108	0.000606415		0.269172	0.256688	0.000820006	0.00485147	0.00435647	0.000590108	0.0018664
	Ecotoxicity, freshwater	CTUe	91.201	71.4691	2.88104	10.5809	2.32732	2.06424	1.87843		95.6972	71.4691	2.88104	10.5809	2.32732	2.06424	6.37456
	Land use	Pt	327.386	284.662	0.542192	39.0827	2.42399	0.364927	0.309571		328.212	284.662	0.542192	39.0827	2.42399	0.364927	1.13557
	Water use	m3 depriv.	2.18869	1.84291	0.0304023	0.266184	0.00900259	0.0214454	0.01874		2.23712	1.84291	0.0304023	0.266184	0.00900259	0.0214454	0.0671728
	Resource use, fossils	MJ	55.8413	22.2616	12.4193	4.00789	2.74194	8.83741	5.57317		75.9804	22.2616	12.4193	4.00789	2.74194	8.83741	25.7123
	Resource use, minerals and metals	kg Sb eq	2.74616e-05	1.46927e-05	7.70659e-07	6.59165e-06	4.39326e-06	5.58793e-07	4.54496e-07		2.87018e-05	1.46927e-05	7.70659e-07	6.59165e-06	4.39326e-06	5.58793e-07	1.69469e-06
Pizza 48	Climate change	kg CO2 eq	4.9582	4.06086	0.187569	0.2645	0.179453	0.0723823	0.193437		5.10695	4.06086	0.187569	0.2645	0.179453	0.0723823	0.342185
	Ozone depletion	kg CFC11 eq	6.01713e-07	3.44877e-07	7.93737e-08	2.88857e-08	4.05182e-08	8.3016e-08	2.50429e-08		6.89782e-07	3.44877e-07	7.93737e-08	2.88857e-08	4.05182e-08	8.3016e-08	1.13111e-07
	Ionising radiation	kBq U-235 eq	3.19343	1.95314	0.550046	0.0274869	0.0130587	0.399221	0.250476		4.11159	1.95314	0.550046	0.0274869	0.0130587	0.399221	1.16863
	Photochemical ozone formation	kg NMVOC eq	0.0127673	0.00715171	0.0027649	0.00127224	0.00122348	0.000157956	0.000197051		0.01311	0.00715171	0.0027649	0.00127224	0.00122348	0.000157956	0.000539725
	Particulate matter	disease inc.	4.2444e-07	3.21297e-07	4.44506e-08	3.70314e-08	1.63057e-08	2.5442e-09	2.81087e-09		4.30072e-07	3.21297e-07	4.44506e-08	3.70314e-08	1.63057e-08	2.5442e-09	8.44311e-09
	Human toxicity, non-cancer	CTUh	6.95692e-08	4.68836e-08	1.33008e-08	4.73659e-09	2.6435e-09	7.56656e-10	1.24796e-09		7.12223e-08	4.68836e-08	1.33008e-08	4.73659e-09	2.6435e-09	7.56656e-10	2.90106e-09
	Human toxicity, cancer	CTUh	2.60161e-09	1.83849e-09	3.91946e-10	2.02824e-10	7.51234e-11	4.05851e-11	5.2647e-11		2.69062e-09	1.83849e-09	3.91946e-10	2.02824e-10	7.51234e-11	4.05851e-11	1.41656e-10
	Acidification	mol H+ eq	0.0541167	0.0473483	0.00341116	0.00176259	0.00107982	0.000281682	0.000233245		0.0547298	0.0473483	0.00341116	0.00176259	0.00107982	0.000281682	0.000846286
	Eutrophication, freshwater	kg P eq	0.000756331	0.00057488	4.60895e-05	8.82767e-05	1.42171e-05	1.97542e-05	1.31139e-05		0.000800546	0.00057488	4.60895e-05	8.82767e-05	1.42171e-05	1.97542e-05	5.73286e-05
	Eutrophication, marine	kg N eq	0.0150134	0.012913	0.000991654	0.000437042	0.000394105	7.80781e-05	0.000199516		0.0151835	0.012913	0.000991654	0.000437042	0.000394105	7.80781e-05	0.000369652
	Eutrophication, terrestrial	mol N eq	0.224608	0.199199	0.0153672	0.00455154	0.00431046	0.000590108	0.000590073		0.225868	0.199199	0.0153672	0.00455154	0.00431046	0.000590108	0.00185006
	Ecotoxicity, freshwater	CTUe	131.579	83.2672	32.1832	9.92406	2.30274	2.06424	1.83762		136.075	83.2672	32.1832	9.92406	2.30274	2.06424	6.33376
	Land use	Pt	381.251	225.308	116.234	36.6417	2.39839	0.364927	0.30431		382.077	225.308	116.234	36.6417	2.39839	0.364927	1.1303
	Water use	m3 depriv.	1.9778	1.63973	0.0394894	0.249836	0.0089075	0.0214454	0.0183937		2.02623	1.63973	0.0394894	0.249836	0.0089075	0.0214454	0.0668265
	Resource use, fossils	MJ	85.0662	51.1366	13.0437	3.76784	2.71298	8.83741	5.56766		105.205	51.1366	13.0437	3.76784	2.71298	8.83741	25.7068
	Resource use, minerals and metals	kg Sb eq	4.84919e-05	3.48279e-05	2.1279e-06	6.18323e-06	4.34686e-06	5.58793e-07	4.47239e-07		4.97321e-05	3.48279e-05	2.1279e-06	6.18323e-06	4.34686e-06	5.58793e-07	1.68743e-06
Pizza 49	Climate change	kg CO2 eq	2.48422	1.72889	0.0951006	0.235111	0.176245	0.0723823	0.176489		2.63297	1.72889	0.0951006	0.235111	0.176245	0.0723823	0.325237
	Ozone depletion	kg CFC11 eq	6.29701e-07	4.0102e-07	5.52698e-08	2.56761e-08	3.97939e-08	8.3016e-08	2.49254e-08		7.17769e-07	4.0102e-07	5.52698e-08	2.56761e-08	3.97939e-08	8.3016e-08	1.12994e-07
	Ionising radiation	kBq U-235 eq	3.5792	2.31599	0.576309	0.0244328	0.0128253	0.399221	0.250428		4.49736	2.31599	0.576309	0.0244328	0.0128253	0.399221	1.16859
	Photochemical ozone formation	kg NMVOC eq	0.00737527	0.00448101	0.000218284	0.00113088	0.00120161	0.000157956	0.000185536		0.00771795	0.00448101	0.000218284	0.00113088	0.00120161	0.000157956	0.00052821
	Particulate matter	disease inc.	1.85825e-07	1.2811e-07	3.57094e-09	3.29168e-08	1.60143e-08	2.5442e-09	2.66906e-09		1.91457e-07	1.2811e-07	3.57094e-09	3.29168e-08	1.60143e-08	2.5442e-09	8.3013e-09
	Human toxicity, non-cancer	CTUh	5.36443e-08	4.38676e-08	1.05404e-09	4.2103e-09	2.59625e-09	7.56656e-10	1.15939e-09		5.52974e-08	4.38676e-08	1.05404e-09	4.2103e-09	2.59625e-09	7.56656e-10	2.81249e-09
	Human toxicity, cancer	CTUh	1.95869e-09	1.55816e-09	5.63852e-11	1.80288e-10	7.37806e-11	4.05851e-11	4.94937e-11		2.0477e-09	1.55816e-09	5.63852e-11	1.80288e-10	7.37806e-11	4.05851e-11	1.38502e-10
	Acidification	mol H+ eq	0.0216122	0.0180855	0.00039189	0.00156674	0.00106052	0.000281682	0.000225887		0.0222252	0.0180855	0.00039189	0.00156674	0.00106052	0.000281682	0.000838928
	Eutrophication, freshwater	kg P eq	0.000684854	0.000531361	2.83129e-05	7.84682e-05	1.3963e-05	1.97542e-05	1.29948e-05		0.000729069	0.000531361	2.83129e-05	7.84682e-05	1.3963e-05	1.97542e-05	5.72095e-05
	Eutrophication, marine	kg N eq	0.00848817	0.00734299	0.000109057	0.000388481	0.000387061	7.80781e-05	0.000182503		0.00865831	0.00734299	0.000109057	0.000388481	0.000387061	7.80781e-05	0.000352639
	Eutrophication, terrestrial	mol N eq	0.0776375	0.0673947	0.000810766	0.00404581	0.00423341	0.000590108	0.000562673		0.0788975	0.0673947	0.000810766	0.00404581	0.00423341	0.000590108	0.00182266
	Ecotoxicity, freshwater	CTUe	85.9538	68.1638	2.87331	8.82138	2.26158	2.06424	1.76952		90.45	68.1638	2.87331	8.82138	2.26158	2.06424	6.26565
	Land use	Pt	123.771	87.6384	0.54638	32.5704	2.35552	0.364927	0.295502		124.597	87.6384	0.54638	32.5704	2.35552	0.364927	1.1215
	Water use	m3 depriv.	1.44821	1.14717	0.030957	0.222076	0.00874829	0.0214454	0.0178157		1.49665	1.14717	0.030957	0.222076	0.00874829	0.0214454	0.0662485
	Resource use, fossils	MJ	90.4693	57.4222	12.6375	3.34919	2.66449	8.83741	5.55845		110.608	57.4222	12.6375	3.34919	2.66449	8.83741	25.6976
	Resource use, minerals and metals	kg Sb eq	4.91503e-05	3.76091e-05	7.81871e-07	5.4962e-06	4.26916e-06	5.58793e-07	4.35087e-07		5.03905e-05	3.76091e-05	7.81871e-07	5.4962e-06	4.26916e-06	5.58793e-07	1.67528e-06
Pizza 50	Climate change	kg CO2 eq	1.57815	0.824857	0.0930651	0.235111	0.176245	0.0723823	0.176489		1.7269	0.824857	0.0930651	0.235111	0.176245	0.0723823	0.325237
	Ozone depletion	kg CFC11 eq	3.85431e-07	1.57747e-07	5.42726e-08	2.56761e-08	3.97939e-08	8.3016e-08	2.49254e-08		4.735e-07	1.57747e-07	5.42726e-08	2.56761e-08	3.97939e-08	8.3016e-08	1.12994e-07
	Ionising radiation	kBq U-235 eq	1.50444	0.251539	0.565993	0.0244328	0.0128253	0.399221	0.250428		2.4226	0.251539	0.565993	0.0244328	0.0128253	0.399221	1.16859
	Photochemical ozone formation	kg NMVOC eq	0.00560682	0.0027169	0.000213939	0.00113088	0.00120161	0.000157956	0.000185536		0.0059495	0.0027169	0.000213939	0.00113088	0.00120161	0.000157956	0.00052821
	Particulate matter	disease inc.	1.31168e-07	7.35278e-08	3.49614e-09	3.29168e-08	1.60143e-08	2.5442e-09	2.66906e-09		1.36801e-07	7.35278e-08	3.49614e-09	3.29168e-08	1.60143e-08	2.5442e-09	8.3013e-09
	Human toxicity, non-cancer	CTUh	3.57484e-08	2.59953e-08	1.03054e-09	4.2103e-09	2.59625e-09	7.56656e-10	1.15939e-09		3.74015e-08	2.59953e-08	1.03054e-09	4.2103e-09	2.59625e-09	7.56656e-10	2.81249e-09
	Human toxicity, cancer	CTUh	1.28889e-09	8.89501e-10	5.52466e-11	1.80288e-10	7.37806e-11	4.05851e-11	4.94937e-11		1.3779e-09	8.89501e-10	5.52466e-11	1.80288e-10	7.37806e-11	4.05851e-11	1.38502e-10
	Acidification	mol H+ eq	0.0140098	0.0104916	0.000383393	0.00156674	0.00106052	0.000281682	0.000225887		0.0146228	0.0104916	0.000383393	0.00156674	0.00106052	0.000281682	0.000838928
	Eutrophication, freshwater	kg P eq	0.000403152	0.000250241	2.77313e-05	7.84682e-05	1.3963e-05	1.97542e-05	1.29948e-05		0.000447367	0.000250241	2.77313e-05	7.84682e-05	1.3963e-05	1.97542e-05	5.72095e-05
	Eutrophication, marine	kg N eq	0.00667584	0.00553355	0.000106159	0.000388481	0.000387061	7.80781e-05	0.000182503		0.00684597	0.00553355	0.000106159	0.000388481	0.000387061	7.80781e-05	0.000352639
	Eutrophication, terrestrial	mol N eq	0.0520067	0.0417847	0.000789943	0.00404581	0.00423341	0.000590108	0.000562673		0.0532667	0.0417847	0.000789943	0.00404581	0.00423341	0.000590108	0.00182266
	Ecotoxicity, freshwater	CTUe	69.1353	51.4196	2.79907	8.82138	2.26158	2.06424	1.76952		73.6315	51.4196	2.79907	8.82138	2.26158	2.06424	6.26565
	Land use	Pt	92.2822	56.1595	0.536415	32.5704	2.35552	0.364927	0.295502		93.1082	56.1595	0.536415	32.5704	2.35552	0.364927	1.1215
	Water use	m3 depriv.	1.72101	1.4206	0.0303284	0.222076	0.00874829	0.0214454	0.0178157		1.76945	1.4206	0.0303284	0.222076	0.00874829	0.0214454	0.0662485
	Resource use, fossils	MJ	43.4594	10.6392	12.4106	3.34919	2.66449	8.83741	5.55845		63.5985	10.6392	12.4106	3.34919	2.66449	8.83741	25.6976
	Resource use, minerals and metals	kg Sb eq	2.45143e-05	1.29882e-05	7.66898e-07	5.4962e-06	4.26916e-06	5.58793e-07	4.35087e-07		2.57545e-05	1.29882e-05	7.66898e-07	5.4962e-06	4.26916e-06	5.58793e-07	1.67528e-06
Pizza 51	Climate change	kg CO2 eq	1.74103	0.715274	0.18721	0.340804	0.187814	0.0723823	0.237541		1.88977	0.715274	0.18721	0.340804	0.187814	0.0723823	0.38629
	Ozone depletion	kg CFC11 eq	3.48403e-07	8.12219e-08	7.91533e-08	3.72563e-08	4.2406e-08	8.3016e-08	2.53491e-08		4.36471e-07	8.12219e-08	7.91533e-08	3.72563e-08	4.2406e-08	8.3016e-08	1.13418e-07
	Ionising radiation	kBq U-235 eq	1.37855	0.131867	0.547775	0.0354215	0.0136672	0.399221	0.250599		2.29671	0.131867	0.547775	0.0354215	0.0136672	0.399221	1.16876
	Photochemical ozone formation	kg NMVOC eq	0.00809922	0.00202999	0.00276404	0.00163968	0.00128048	0.000157956	0.000227075		0.00844189	0.00202999	0.00276404	0.00163968	0.00128048	0.000157956	0.000569749
	Particulate matter	disease inc.	1.83402e-07	6.841e-08	4.44361e-08	4.7766e-08	1.70655e-08	2.5442e-09	3.18071e-09		1.89035e-07	6.841e-08	4.44361e-08	4.7766e-08	1.70655e-08	2.5442e-09	8.81296e-09
	Human toxicity, non-cancer	CTUh	4.11086e-08	1.67018e-08	1.32966e-08	6.10788e-09	2.76667e-09	7.56656e-10	1.47892e-09		4.27617e-08	1.67018e-08	1.32966e-08	6.10788e-09	2.76667e-09	7.56656e-10	3.13201e-09
	Human toxicity, cancer	CTUh	1.4956e-09	6.62241e-10	3.9172e-10	2.61565e-10	7.86236e-11	4.05851e-11	6.08681e-11		1.58461e-09	6.62241e-10	3.9172e-10	2.61565e-10	7.86236e-11	4.05851e-11	1.49877e-10
	Acidification	mol H+ eq	0.017462	0.010116	0.00340964	0.0022722	0.00113013	0.000281682	0.000252425		0.0180751	0.010116	0.00340964	0.0022722	0.00113013	0.000281682	0.000865466
	Eutrophication, freshwater	kg P eq	0.000411914	0.000204118	4.59776e-05	0.000113761	1.48796e-05	1.97542e-05	1.34244e-05		0.000456129	0.000204118	4.59776e-05	0.000113761	1.48796e-05	1.97542e-05	5.76392e-05
	Eutrophication, marine	kg N eq	0.0070035	0.00471432	0.000991228	0.000563512	0.000412468	7.80781e-05	0.000243894		0.00717363	0.00471432	0.000991228	0.000563512	0.000412468	7.80781e-05	0.00041403
	Eutrophication, terrestrial	mol N eq	0.0683087	0.041313	0.0153641	0.00586871	0.0045113	0.000590108	0.000661474		0.0695687	0.041313	0.0153641	0.00586871	0.0045113	0.000590108	0.00192146
	Ecotoxicity, freshwater	CTUe	78.8974	27.4366	32.1717	12.7995	2.41003	2.06424	2.0153		83.3935	27.4366	32.1717	12.7995	2.41003	2.06424	6.51144
	Land use	Pt	228.784	62.0742	116.23	47.2775	2.51014	0.364927	0.327272		229.61	62.0742	116.23	47.2775	2.51014	0.364927	1.15327
	Water use	m3 depriv.	0.923674	0.511646	0.0393627	0.321996	0.00932253	0.0214454	0.0199016		0.972107	0.511646	0.0393627	0.321996	0.00932253	0.0214454	0.0683344
	Resource use, fossils	MJ	41.5018	6.39119	12.9939	4.84826	2.83939	8.83741	5.59168		61.6409	6.39119	12.9939	4.84826	2.83939	8.83741	25.7308
	Resource use, minerals and metals	kg Sb eq	2.92775e-05	1.3592e-05	2.1246e-06	7.97378e-06	4.54939e-06	5.58793e-07	4.78916e-07		3.05177e-05	1.3592e-05	2.1246e-06	7.97378e-06	4.54939e-06	5.58793e-07	1.71911e-06
Pizza 52	Climate change	kg CO2 eq	2.65593	1.46465	0.108921	0.476249	0.209248	0.103523	0.293336		2.65723	1.46465	0.108921	0.476249	0.209248	0.103523	0.294641
	Ozone depletion	kg CFC11 eq	4.89489e-07	1.74393e-07	3.12536e-08	4.47479e-08	4.72129e-08	1.74334e-07	1.7547e-08		4.90261e-07	1.74393e-07	3.12536e-08	4.47479e-08	4.72129e-08	1.74334e-07	1.83194e-08
	Ionising radiation	kBq U-235 eq	1.10382	0.308584	0.0345133	0.047152	0.0151959	0.53364	0.164737		1.11187	0.308584	0.0345133	0.047152	0.0151959	0.53364	0.17279
	Photochemical ozone formation	kg NMVOC eq	0.0104692	0.00379387	0.00270034	0.00206026	0.00145369	0.000222173	0.000238875		0.0104722	0.00379387	0.00270034	0.00206026	0.00145369	0.000222173	0.00024188
	Particulate matter	disease inc.	2.46598e-07	1.23685e-07	4.33405e-08	5.38387e-08	1.88349e-08	3.71261e-09	3.18658e-09		2.46647e-07	1.23685e-07	4.33405e-08	5.38387e-08	1.88349e-08	3.71261e-09	3.23597e-09
	Human toxicity, non-cancer	CTUh	6.54095e-08	3.91033e-08	1.29876e-08	7.48152e-09	3.07604e-09	1.10066e-09	1.66045e-09		6.5424e-08	3.91033e-08	1.29876e-08	7.48152e-09	3.07604e-09	1.10066e-09	1.67495e-09
	Human toxicity, cancer	CTUh	2.11855e-09	1.25203e-09	3.58878e-10	2.9942e-10	8.69307e-11	5.6702e-11	6.45888e-11		2.11933e-09	1.25203e-09	3.58878e-10	2.9942e-10	8.69307e-11	5.6702e-11	6.53694e-11
	Acidification	mol H+ eq	0.0262486	0.0180857	0.0032189	0.0030224	0.00127887	0.000419467	0.000223282		0.026254	0.0180857	0.0032189	0.0030224	0.00127887	0.000419467	0.000228658
	Eutrophication, freshwater	kg P eq	0.000647156	0.000410457	2.22193e-05	0.000160061	1.64626e-05	2.82249e-05	9.73117e-06		0.000647544	0.000410457	2.22193e-05	0.000160061	1.64626e-05	2.82249e-05	1.0119e-05
	Eutrophication, marine	kg N eq	0.00967431	0.00713858	0.000940566	0.000711673	0.000469433	0.000122489	0.000291568		0.0096758	0.00713858	0.000940566	0.000711673	0.000469433	0.000122489	0.00029306
	Eutrophication, terrestrial	mol N eq	0.101231	0.0717334	0.0153898	0.00735101	0.00513453	0.000971946	0.000650218		0.101242	0.0717334	0.0153898	0.00735101	0.00513453	0.000971946	0.000661269
	Ecotoxicity, freshwater	CTUe	113.235	58.1924	31.132	16.1452	2.67469	3.24403	1.84719		113.275	58.1924	31.132	16.1452	2.67469	3.24403	1.88662
	Land use	Pt	267.275	93.1581	121.554	49.01	2.76739	0.502308	0.283738		267.282	93.1581	121.554	49.01	2.76739	0.502308	0.290983
	Water use	m3 depriv.	1.50017	1.06192	0.01279	0.368422	0.0102933	0.0292374	0.017511		1.50059	1.06192	0.01279	0.368422	0.0102933	0.0292374	0.0179358
	Resource use, fossils	MJ	40.6646	13.3518	1.78506	6.86277	3.15909	11.766	3.73982		40.8412	13.3518	1.78506	6.86277	3.15909	11.766	3.91645
	Resource use, minerals and metals	kg Sb eq	5.07842e-05	3.32544e-05	1.50046e-06	9.83324e-06	5.02131e-06	7.65328e-07	4.09476e-07		5.07951e-05	3.32544e-05	1.50046e-06	9.83324e-06	5.02131e-06	7.65328e-07	4.20354e-07
Pizza 53	Climate change	kg CO2 eq	2.10393	1.27641	0.100954	0.274414	0.180565	0.0723823	0.1992		2.25268	1.27641	0.100954	0.274414	0.180565	0.0723823	0.347948
	Ozone depletion	kg CFC11 eq	4.17254e-07	1.82097e-07	5.62896e-08	2.99986e-08	4.07692e-08	8.3016e-08	2.50836e-08		5.05323e-07	1.82097e-07	5.62896e-08	2.99986e-08	4.07692e-08	8.3016e-08	1.13152e-07
	Ionising radiation	kBq U-235 eq	1.9488	0.671366	0.586059	0.0285212	0.0131396	0.399221	0.250492		2.86696	0.671366	0.586059	0.0285212	0.0131396	0.399221	1.16865
	Photochemical ozone formation	kg NMVOC eq	0.0065255	0.00338784	0.000227324	0.00132026	0.00123106	0.000157956	0.000201053		0.00686817	0.00338784	0.000227324	0.00132026	0.00123106	0.000157956	0.000543727
	Particulate matter	disease inc.	1.63634e-07	9.96088e-08	3.75325e-09	3.84609e-08	1.64068e-08	2.5442e-09	2.86032e-09		1.69266e-07	9.96088e-08	3.75325e-09	3.84609e-08	1.64068e-08	2.5442e-09	8.49256e-09
	Human toxicity, non-cancer	CTUh	4.47079e-08	3.39847e-08	1.1098e-09	4.91803e-09	2.65988e-09	7.56656e-10	1.27878e-09		4.6361e-08	3.39847e-08	1.1098e-09	4.91803e-09	2.65988e-09	7.56656e-10	2.93187e-09
	Human toxicity, cancer	CTUh	1.52124e-09	1.08248e-09	5.82353e-11	2.10611e-10	7.55889e-11	4.05851e-11	5.37419e-11		1.61025e-09	1.08248e-09	5.82353e-11	2.10611e-10	7.55889e-11	4.05851e-11	1.42751e-10
	Acidification	mol H+ eq	0.0180705	0.0142203	0.000416584	0.00182956	0.00108651	0.000281682	0.000235796		0.0186835	0.0142203	0.000416584	0.00182956	0.00108651	0.000281682	0.000848837
	Eutrophication, freshwater	kg P eq	0.000502465	0.000334085	2.95657e-05	9.15997e-05	1.43052e-05	1.97542e-05	1.31553e-05		0.00054668	0.000334085	2.95657e-05	9.15997e-05	1.43052e-05	1.97542e-05	5.73701e-05
	Eutrophication, marine	kg N eq	0.00738768	0.00613473	0.000119131	0.000453737	0.000396547	7.80781e-05	0.000205459		0.00755782	0.00613473	0.000119131	0.000453737	0.000396547	7.80781e-05	0.000375595
	Eutrophication, terrestrial	mol N eq	0.0668369	0.0556831	0.000901525	0.00472545	0.00433717	0.000590108	0.000599536		0.0680969	0.0556831	0.000901525	0.00472545	0.00433717	0.000590108	0.00185952
	Ecotoxicity, freshwater	CTUe	74.9957	55.3102	3.13677	10.3061	2.31701	2.06424	1.86145		79.4919	55.3102	3.13677	10.3061	2.31701	2.06424	6.35759
	Land use	Pt	113.033	71.3183	0.561888	38.0676	2.41325	0.364927	0.307364		113.859	71.3183	0.561888	38.0676	2.41325	0.364927	1.13336
	Water use	m3 depriv.	1.81158	1.47162	0.0316866	0.25927	0.00896269	0.0214454	0.0185959		1.86001	1.47162	0.0316866	0.25927	0.00896269	0.0214454	0.0670287
	Resource use, fossils	MJ	54.4884	20.589	12.8575	3.90379	2.72979	8.83741	5.57086		74.6275	20.589	12.8575	3.90379	2.72979	8.83741	25.71
	Resource use, minerals and metals	kg Sb eq	3.40696e-05	2.14618e-05	8.03322e-07	6.42044e-06	4.37379e-06	5.58793e-07	4.51451e-07		3.53098e-05	2.14618e-05	8.03322e-07	6.42044e-06	4.37379e-06	5.58793e-07	1.69164e-06
Pizza 54	Climate change	kg CO2 eq	4.72665	3.60917	0.11469	0.428624	0.204185	0.103523	0.266452		4.72795	3.60917	0.11469	0.428624	0.204185	0.103523	0.267756
	Ozone depletion	kg CFC11 eq	1.25394e-06	9.43493e-07	3.24031e-08	4.02731e-08	4.60704e-08	1.74334e-07	1.73639e-08		1.25471e-06	9.43493e-07	3.24031e-08	4.02731e-08	4.60704e-08	1.74334e-07	1.81363e-08
	Ionising radiation	kBq U-235 eq	8.86419	8.04961	0.059007	0.0424368	0.0148282	0.53364	0.164663		8.87224	8.04961	0.059007	0.0424368	0.0148282	0.53364	0.172716
	Photochemical ozone formation	kg NMVOC eq	0.0163926	0.0100867	0.00259004	0.00185423	0.00141851	0.000222173	0.000220952		0.0163956	0.0100867	0.00259004	0.00185423	0.00141851	0.000222173	0.000223958
	Particulate matter	disease inc.	3.4784e-07	2.32698e-07	4.16289e-08	4.84549e-08	1.83791e-08	3.71261e-09	2.96658e-09		3.47889e-07	2.32698e-07	4.16289e-08	4.84549e-08	1.83791e-08	3.71261e-09	3.01598e-09
	Human toxicity, non-cancer	CTUh	1.47293e-07	1.22459e-07	1.24762e-08	6.73337e-09	3.0016e-09	1.10066e-09	1.52273e-09		1.47308e-07	1.22459e-07	1.24762e-08	6.73337e-09	3.0016e-09	1.10066e-09	1.53723e-09
	Human toxicity, cancer	CTUh	3.70314e-09	2.88671e-09	3.45748e-10	2.69478e-10	8.4827e-11	5.6702e-11	5.96773e-11		3.70392e-09	2.88671e-09	3.45748e-10	2.69478e-10	8.4827e-11	5.6702e-11	6.0458e-11
	Acidification	mol H+ eq	0.0368521	0.0291411	0.00311164	0.00272016	0.00124792	0.000419467	0.000211806		0.0368575	0.0291411	0.00311164	0.00272016	0.00124792	0.000419467	0.000217182
	Eutrophication, freshwater	kg P eq	0.00142121	0.00119966	2.3662e-05	0.000144055	1.60642e-05	2.82249e-05	9.54623e-06		0.0014216	0.00119966	2.3662e-05	0.000144055	1.60642e-05	2.82249e-05	9.93402e-06
	Eutrophication, marine	kg N eq	0.0114674	0.00906759	0.000913551	0.000640505	0.000458073	0.000122489	0.000265215		0.0114689	0.00906759	0.000913551	0.000640505	0.000458073	0.000122489	0.000266707
	Eutrophication, terrestrial	mol N eq	0.118277	0.0902579	0.014814	0.00661591	0.00501027	0.000971946	0.000607342		0.118288	0.0902579	0.014814	0.00661591	0.00501027	0.000971946	0.000618393
	Ecotoxicity, freshwater	CTUe	189.848	137.607	30.1146	14.5306	2.60996	3.24403	1.74183		189.888	137.607	30.1146	14.5306	2.60996	3.24403	1.78127
	Land use	Pt	268.144	104.762	115.801	44.109	2.70042	0.502308	0.270001		268.152	104.762	115.801	44.109	2.70042	0.502308	0.277246
	Water use	m3 depriv.	2.07622	1.67483	0.013916	0.331579	0.0100442	0.0292374	0.016617		2.07665	1.67483	0.013916	0.331579	0.0100442	0.0292374	0.0170418
	Resource use, fossils	MJ	216.152	189.119	2.28273	6.17649	3.08264	11.766	3.72545		216.329	189.119	2.28273	6.17649	3.08264	11.766	3.90209
	Resource use, minerals and metals	kg Sb eq	8.01875e-05	6.38047e-05	1.47731e-06	8.84992e-06	4.8998e-06	7.65328e-07	3.9052e-07		8.01984e-05	6.38047e-05	1.47731e-06	8.84992e-06	4.8998e-06	7.65328e-07	4.01397e-07
Pizza 55	Climate change	kg CO2 eq	2.17412	1.4734	0.126034	0.17145	0.177117	0.103523	0.122597		2.17543	1.4734	0.126034	0.17145	0.177117	0.103523	0.123901
	Ozone depletion	kg CFC11 eq	4.13289e-07	1.31678e-07	3.48193e-08	1.61092e-08	3.9963e-08	1.74334e-07	1.6385e-08		4.14061e-07	1.31678e-07	3.48193e-08	1.61092e-08	3.9963e-08	1.74334e-07	1.71574e-08
	Ionising radiation	kBq U-235 eq	1.02713	0.216728	0.0826524	0.0169747	0.0128625	0.53364	0.164271		1.03518	0.216728	0.0826524	0.0169747	0.0128625	0.53364	0.172324
	Photochemical ozone formation	kg NMVOC eq	0.00980222	0.00487439	0.00260834	0.000741693	0.00123047	0.000222173	0.000125162		0.00980523	0.00487439	0.00260834	0.000741693	0.00123047	0.000222173	0.000128167
	Particulate matter	disease inc.	1.98331e-07	1.15514e-07	4.19886e-08	1.93819e-08	1.59427e-08	3.71261e-09	1.79095e-09		1.9838e-07	1.15514e-07	4.19886e-08	1.93819e-08	1.59427e-08	3.71261e-09	1.84035e-09
	Human toxicity, non-cancer	CTUh	8.44918e-08	6.47225e-08	1.25849e-08	2.69335e-09	2.60369e-09	1.10066e-09	7.86685e-10		8.45063e-08	6.47225e-08	1.25849e-08	2.69335e-09	2.60369e-09	1.10066e-09	8.01183e-10
	Human toxicity, cancer	CTUh	1.761e-09	1.13991e-09	3.49593e-10	1.07791e-10	7.35818e-11	5.6702e-11	3.34254e-11		1.76178e-09	1.13991e-09	3.49593e-10	1.07791e-10	7.35818e-11	5.6702e-11	3.4206e-11
	Acidification	mol H+ eq	0.0208214	0.0149216	0.00315937	0.00108806	0.00108249	0.000419467	0.00015046		0.0208268	0.0149216	0.00315937	0.00108806	0.00108249	0.000419467	0.000155837
	Eutrophication, freshwater	kg P eq	0.00056116	0.000426654	2.61667e-05	5.7622e-05	1.39346e-05	2.82249e-05	8.55785e-06		0.000561548	0.000426654	2.61667e-05	5.7622e-05	1.39346e-05	2.82249e-05	8.94564e-06
	Eutrophication, marine	kg N eq	0.00845174	0.00661901	0.000932293	0.000256202	0.000397348	0.000122489	0.000124402		0.00845324	0.00661901	0.000932293	0.000256202	0.000397348	0.000122489	0.000125894
	Eutrophication, terrestrial	mol N eq	0.0763858	0.0530609	0.0149824	0.00264636	0.00434608	0.000971946	0.000378104		0.0763969	0.0530609	0.0149824	0.00264636	0.00434608	0.000971946	0.000389155
	Ecotoxicity, freshwater	CTUe	106.021	62.9159	30.6064	5.81226	2.26397	3.24403	1.17894		106.061	62.9159	30.6064	5.81226	2.26397	3.24403	1.21838
	Land use	Pt	209.906	73.3876	115.834	17.6436	2.34243	0.502308	0.196569		209.913	73.3876	115.834	17.6436	2.34243	0.502308	0.203813
	Water use	m3 depriv.	1.21238	1.01445	0.0155006	0.132632	0.0087127	0.0292374	0.0118404		1.2128	1.01445	0.0155006	0.132632	0.0087127	0.0292374	0.0122652
	Resource use, fossils	MJ	36.7796	13.4082	2.81212	2.4706	2.67399	11.766	3.64867		36.9563	13.4082	2.81212	2.4706	2.67399	11.766	3.8253
	Resource use, minerals and metals	kg Sb eq	2.89212e-05	1.85529e-05	1.5236e-06	3.53997e-06	4.25025e-06	7.65328e-07	2.89184e-07		2.89321e-05	1.85529e-05	1.5236e-06	3.53997e-06	4.25025e-06	7.65328e-07	3.00062e-07
Pizza 56	Climate change	kg CO2 eq	3.82793	3.24341	0.00843823	0.175182	0.173928	0.103523	0.12345		3.82923	3.24341	0.00843823	0.175182	0.173928	0.103523	0.124754
	Ozone depletion	kg CFC11 eq	6.90153e-07	4.45996e-07	4.29547e-09	1.00187e-08	3.92436e-08	1.74334e-07	1.62651e-08		6.90925e-07	4.45996e-07	4.29547e-09	1.00187e-08	3.92436e-08	1.74334e-07	1.70375e-08
	Ionising radiation	kBq U-235 eq	3.66649	2.89523	0.0449078	0.0158609	0.0126309	0.53364	0.164215		3.67454	2.89523	0.0449078	0.0158609	0.0126309	0.53364	0.172268
	Photochemical ozone formation	kg NMVOC eq	0.00934317	0.00716234	1.92556e-05	0.000618746	0.00120831	0.000222173	0.000112337		0.00934617	0.00716234	1.92556e-05	0.000618746	0.00120831	0.000222173	0.000115343
	Particulate matter	disease inc.	3.69422e-07	3.38498e-07	2.95892e-10	9.65358e-09	1.56557e-08	3.71261e-09	1.60564e-09		3.69471e-07	3.38498e-07	2.95892e-10	9.65358e-09	1.56557e-08	3.71261e-09	1.65504e-09
	Human toxicity, non-cancer	CTUh	6.95182e-08	6.32176e-08	9.03692e-11	1.86977e-09	2.55682e-09	1.10066e-09	6.83019e-10		6.95327e-08	6.32176e-08	9.03692e-11	1.86977e-09	2.55682e-09	1.10066e-09	6.97518e-10
	Human toxicity, cancer	CTUh	2.65794e-09	2.43315e-09	4.68251e-12	6.10921e-11	7.22571e-11	5.6702e-11	3.00566e-11		2.65872e-09	2.43315e-09	4.68251e-12	6.10921e-11	7.22571e-11	5.6702e-11	3.08372e-11
	Acidification	mol H+ eq	0.0505298	0.0479214	3.47228e-05	0.000948032	0.001063	0.000419467	0.000143223		0.0505352	0.0479214	3.47228e-05	0.000948032	0.001063	0.000419467	0.0001486
	Eutrophication, freshwater	kg P eq	0.000838311	0.000727475	2.60487e-06	5.79125e-05	1.36838e-05	2.82249e-05	8.41001e-06		0.000838699	0.000727475	2.60487e-06	5.79125e-05	1.36838e-05	2.82249e-05	8.79781e-06
	Eutrophication, marine	kg N eq	0.0156575	0.0148402	9.13579e-06	0.000194911	0.000390195	0.000122489	0.000100598		0.015659	0.0148402	9.13579e-06	0.000194911	0.000390195	0.000122489	0.00010209
	Eutrophication, terrestrial	mol N eq	0.206318	0.198675	7.15761e-05	0.00197554	0.00426784	0.000971946	0.000356611		0.206329	0.198675	7.15761e-05	0.00197554	0.00426784	0.000971946	0.000367662
	Ecotoxicity, freshwater	CTUe	99.07	88.1787	0.23688	4.10921	2.22321	3.24403	1.07801		99.1095	88.1787	0.23688	4.10921	2.22321	3.24403	1.11744
	Land use	Pt	186.945	179.015	0.0734147	4.86541	2.30026	0.502308	0.187844		186.952	179.015	0.0734147	4.86541	2.30026	0.502308	0.195088
	Water use	m3 depriv.	2.145	2.00203	0.00282238	0.0913684	0.00855585	0.0292374	0.0109806		2.14542	2.00203	0.00282238	0.0913684	0.00855585	0.0292374	0.0114053
	Resource use, fossils	MJ	95.2581	73.1345	0.980836	3.11145	2.62585	11.766	3.6394		95.4347	73.1345	0.980836	3.11145	2.62585	11.766	3.81604
	Resource use, minerals and metals	kg Sb eq	3.68721e-05	2.91333e-05	6.32924e-08	2.45904e-06	4.17373e-06	7.65328e-07	2.77353e-07		3.68829e-05	2.91333e-05	6.32924e-08	2.45904e-06	4.17373e-06	7.65328e-07	2.8823e-07
Pizza 57	Climate change	kg CO2 eq	2.79927	2.24422	0.0108575	0.155712	0.172274	0.103523	0.112683		2.80057	2.24422	0.0108575	0.155712	0.172274	0.103523	0.113988
	Ozone depletion	kg CFC11 eq	6.77712e-07	4.33924e-07	5.47198e-09	8.9052e-09	3.88704e-08	1.74334e-07	1.62058e-08		6.78485e-07	4.33924e-07	5.47198e-09	8.9052e-09	3.88704e-08	1.74334e-07	1.69782e-08
	Ionising radiation	kBq U-235 eq	3.97478	3.19317	0.0571713	0.0140981	0.0125108	0.53364	0.164192		3.98283	3.19317	0.0571713	0.0140981	0.0125108	0.53364	0.172245
	Photochemical ozone formation	kg NMVOC eq	0.00777746	0.00567749	2.43454e-05	0.00054998	0.00119682	0.000222173	0.000106655		0.00778047	0.00567749	2.43454e-05	0.00054998	0.00119682	0.000222173	0.00010966
	Particulate matter	disease inc.	2.48584e-07	2.18863e-07	3.82066e-10	8.58064e-09	1.55068e-08	3.71261e-09	1.539e-09		2.48633e-07	2.18863e-07	3.82066e-10	8.58064e-09	1.55068e-08	3.71261e-09	1.5884e-09
	Human toxicity, non-cancer	CTUh	6.29216e-08	5.6869e-08	1.17571e-10	1.66196e-09	2.5325e-09	1.10066e-09	6.39924e-10		6.29361e-08	5.6869e-08	1.17571e-10	1.66196e-09	2.5325e-09	1.10066e-09	6.54423e-10
	Human toxicity, cancer	CTUh	2.07711e-09	1.86005e-09	6.00918e-12	5.43023e-11	7.157e-11	5.6702e-11	2.84831e-11		2.0779e-09	1.86005e-09	6.00918e-12	5.43023e-11	7.157e-11	5.6702e-11	2.92637e-11
	Acidification	mol H+ eq	0.0336898	0.0311906	4.46586e-05	0.000842666	0.00105289	0.000419467	0.000139476		0.0336952	0.0311906	4.46586e-05	0.000842666	0.00105289	0.000419467	0.000144852
	Eutrophication, freshwater	kg P eq	0.000714424	0.000609534	3.28196e-06	5.14761e-05	1.35536e-05	2.82249e-05	8.3531e-06		0.000714812	0.000609534	3.28196e-06	5.14761e-05	1.35536e-05	2.82249e-05	8.7409e-06
	Eutrophication, marine	kg N eq	0.0104088	0.00962129	1.24989e-05	0.000173248	0.000386484	0.000122489	9.27942e-05		0.0104103	0.00962129	1.24989e-05	0.000173248	0.000386484	0.000122489	9.42864e-05
	Eutrophication, terrestrial	mol N eq	0.13217	0.124777	9.58143e-05	0.00175597	0.00422725	0.000971946	0.000341991		0.132181	0.124777	9.58143e-05	0.00175597	0.00422725	0.000971946	0.000353042
	Ecotoxicity, freshwater	CTUe	97.3309	86.8625	0.32238	3.65249	2.20207	3.24403	1.04746		97.3703	86.8625	0.32238	3.65249	2.20207	3.24403	1.08689
	Land use	Pt	121.539	114.172	0.0790984	4.32462	2.27839	0.502308	0.183365		121.547	114.172	0.0790984	4.32462	2.27839	0.502308	0.190609
	Water use	m3 depriv.	2.08084	1.94764	0.00354395	0.0812145	0.00847448	0.0292374	0.0107217		2.08126	1.94764	0.00354395	0.0812145	0.00847448	0.0292374	0.0111465
	Resource use, fossils	MJ	99.4358	77.4181	1.2504	2.76568	2.60088	11.766	3.63473		99.6124	77.4181	1.2504	2.76568	2.60088	11.766	3.81137
	Resource use, minerals and metals	kg Sb eq	4.20501e-05	3.46136e-05	8.02732e-08	2.18574e-06	4.13404e-06	7.65328e-07	2.71149e-07		4.2061e-05	3.46136e-05	8.02732e-08	2.18574e-06	4.13404e-06	7.65328e-07	2.82026e-07
Pizza 58	Climate change	kg CO2 eq	2.76957	2.16173	0.00870133	0.188467	0.174277	0.103523	0.132867		2.77087	2.16173	0.00870133	0.188467	0.174277	0.103523	0.134172
	Ozone depletion	kg CFC11 eq	6.25762e-07	3.81182e-07	4.43479e-09	1.02125e-08	3.93222e-08	1.74334e-07	1.62758e-08		6.26534e-07	3.81182e-07	4.43479e-09	1.02125e-08	3.93222e-08	1.74334e-07	1.70482e-08
	Ionising radiation	kBq U-235 eq	2.1424	1.36834	0.0464169	0.0171318	0.0126562	0.53364	0.164217		2.15046	1.36834	0.0464169	0.0171318	0.0126562	0.53364	0.17227
	Photochemical ozone formation	kg NMVOC eq	0.00778387	0.0055429	1.97942e-05	0.000675347	0.00121074	0.000222173	0.000112921		0.00778688	0.0055429	1.97942e-05	0.000675347	0.00121074	0.000222173	0.000115926
	Particulate matter	disease inc.	2.81919e-07	2.50706e-07	3.0394e-10	9.90805e-09	1.5687e-08	3.71261e-09	1.60095e-09		2.81968e-07	2.50706e-07	3.0394e-10	9.90805e-09	1.5687e-08	3.71261e-09	1.65035e-09
	Human toxicity, non-cancer	CTUh	5.83095e-08	5.19192e-08	9.28069e-11	1.94959e-09	2.56194e-09	1.10066e-09	6.85326e-10		5.8324e-08	5.19192e-08	9.28069e-11	1.94959e-09	2.56194e-09	1.10066e-09	6.99824e-10
	Human toxicity, cancer	CTUh	1.96294e-09	1.73421e-09	4.81653e-12	6.45299e-11	7.24019e-11	5.6702e-11	3.02784e-11		1.96372e-09	1.73421e-09	4.81653e-12	6.45299e-11	7.24019e-11	5.6702e-11	3.1059e-11
	Acidification	mol H+ eq	0.0383492	0.0356892	3.57052e-05	0.000995629	0.00106513	0.000419467	0.000144011		0.0383545	0.0356892	3.57052e-05	0.000995629	0.00106513	0.000419467	0.000149388
	Eutrophication, freshwater	kg P eq	0.000701371	0.000586788	2.67214e-06	6.15657e-05	1.37112e-05	2.82249e-05	8.40945e-06		0.000701759	0.000586788	2.67214e-06	6.15657e-05	1.37112e-05	2.82249e-05	8.79724e-06
	Eutrophication, marine	kg N eq	0.0112264	0.0104004	9.40422e-06	0.000203772	0.000390977	0.000122489	9.93521e-05		0.0112279	0.0104004	9.40422e-06	0.000203772	0.000390977	0.000122489	0.000100844
	Eutrophication, terrestrial	mol N eq	0.1537	0.145948	7.36596e-05	0.00206817	0.00427639	0.000971946	0.000361914		0.153711	0.145948	7.36596e-05	0.00206817	0.00427639	0.000971946	0.000372964
	Ecotoxicity, freshwater	CTUe	94.2202	83.2751	0.243534	4.15923	2.22766	3.24403	1.07058		94.2596	83.2751	0.243534	4.15923	2.22766	3.24403	1.11001
	Land use	Pt	132.544	124.768	0.0708266	4.70939	2.30487	0.502308	0.188761		132.552	124.768	0.0708266	4.70939	2.30487	0.502308	0.196005
	Water use	m3 depriv.	2.12862	1.97318	0.00288746	0.103825	0.00857299	0.0292374	0.010916		2.12904	1.97318	0.00288746	0.103825	0.00857299	0.0292374	0.0113408
	Resource use, fossils	MJ	61.4615	38.8377	1.01387	3.57246	2.63111	11.766	3.6403		61.6381	38.8377	1.01387	3.57246	2.63111	11.766	3.81693
	Resource use, minerals and metals	kg Sb eq	4.3828e-05	3.59949e-05	6.48445e-08	2.5421e-06	4.1821e-06	7.65328e-07	2.78707e-07		4.38389e-05	3.59949e-05	6.48445e-08	2.5421e-06	4.1821e-06	7.65328e-07	2.89585e-07
Pizza 59	Climate change	kg CO2 eq	2.59527	1.69479	0.19129	0.264123	0.179438	0.0723823	0.193243		2.74401	1.69479	0.19129	0.264123	0.179438	0.0723823	0.341991
	Ozone depletion	kg CFC11 eq	5.42196e-07	2.83596e-07	8.11527e-08	2.88736e-08	4.05148e-08	8.3016e-08	2.50424e-08		6.30264e-07	2.83596e-07	8.11527e-08	2.88736e-08	4.05148e-08	8.3016e-08	1.13111e-07
	Ionising radiation	kBq U-235 eq	2.94499	1.68633	0.568458	0.0274517	0.0130576	0.399221	0.250475		3.86315	1.68633	0.568458	0.0274517	0.0130576	0.399221	1.16863
	Photochemical ozone formation	kg NMVOC eq	0.0100606	0.0044388	0.00277275	0.00127075	0.00122338	0.000157956	0.000197007		0.0104033	0.0044388	0.00277275	0.00127075	0.00122338	0.000157956	0.000539681
	Particulate matter	disease inc.	2.59383e-07	1.56119e-07	4.4586e-08	3.70186e-08	1.63044e-08	2.5442e-09	2.81051e-09		2.65015e-07	1.56119e-07	4.4586e-08	3.70186e-08	1.63044e-08	2.5442e-09	8.44275e-09
	Human toxicity, non-cancer	CTUh	6.79872e-08	4.52623e-08	1.33437e-08	4.73361e-09	2.64328e-09	7.56656e-10	1.24766e-09		6.96403e-08	4.52623e-08	1.33437e-08	4.73361e-09	2.64328e-09	7.56656e-10	2.90075e-09
	Human toxicity, cancer	CTUh	2.18334e-09	1.41829e-09	3.94002e-10	2.02713e-10	7.51171e-11	4.05851e-11	5.26341e-11		2.27235e-09	1.41829e-09	3.94002e-10	2.02713e-10	7.51171e-11	4.05851e-11	1.41643e-10
	Acidification	mol H+ eq	0.0291949	0.0224126	0.00342667	0.00176096	0.00107973	0.000281682	0.000233211		0.0298079	0.0224126	0.00342667	0.00176096	0.00107973	0.000281682	0.000846252
	Eutrophication, freshwater	kg P eq	0.00064552	0.000463128	4.71433e-05	8.81647e-05	1.4216e-05	1.97542e-05	1.31135e-05		0.000689735	0.000463128	4.71433e-05	8.81647e-05	1.4216e-05	1.97542e-05	5.73283e-05
	Eutrophication, marine	kg N eq	0.00978237	0.00767698	0.000997035	0.000436722	0.000394072	7.80781e-05	0.000199483		0.0099525	0.00767698	0.000997035	0.000436722	0.000394072	7.80781e-05	0.000369619
	Eutrophication, terrestrial	mol N eq	0.114642	0.0891983	0.0154058	0.00454825	0.0043101	0.000590108	0.000589909		0.115902	0.0891983	0.0154058	0.00454825	0.0043101	0.000590108	0.00184989
	Ecotoxicity, freshwater	CTUe	119.853	71.4085	32.3205	9.9196	2.30255	2.06424	1.83753		124.349	71.4085	32.3205	9.9196	2.30255	2.06424	6.33366
	Land use	Pt	246.082	90.1249	116.25	36.64	2.39819	0.364927	0.30427		246.908	90.1249	116.25	36.64	2.39819	0.364927	1.13026
	Water use	m3 depriv.	1.92583	1.58691	0.0406228	0.249547	0.00890676	0.0214454	0.0183929		1.97426	1.58691	0.0406228	0.249547	0.00890676	0.0214454	0.0668257
	Resource use, fossils	MJ	77.9158	43.5918	13.4488	3.7574	2.71275	8.83741	5.56762		98.0549	43.5918	13.4488	3.7574	2.71275	8.83741	25.7067
	Resource use, minerals and metals	kg Sb eq	4.32712e-05	2.95844e-05	2.15462e-06	6.17968e-06	4.3465e-06	5.58793e-07	4.47181e-07		4.45114e-05	2.95844e-05	2.15462e-06	6.17968e-06	4.3465e-06	5.58793e-07	1.68737e-06
Pizza 60	Climate change	kg CO2 eq	2.64965	1.84815	0.0923093	0.264123	0.179438	0.0723823	0.193243		2.79839	1.84815	0.0923093	0.264123	0.179438	0.0723823	0.341991
	Ozone depletion	kg CFC11 eq	4.59559e-07	2.28178e-07	5.39346e-08	2.88736e-08	4.05148e-08	8.3016e-08	2.50424e-08		5.47627e-07	2.28178e-07	5.39346e-08	2.88736e-08	4.05148e-08	8.3016e-08	1.13111e-07
	Ionising radiation	kBq U-235 eq	1.86711	0.614426	0.562482	0.0274517	0.0130576	0.399221	0.250475		2.78527	0.614426	0.562482	0.0274517	0.0130576	0.399221	1.16863
	Photochemical ozone formation	kg NMVOC eq	0.00786304	0.00480155	0.000212397	0.00127075	0.00122338	0.000157956	0.000197007		0.00820571	0.00480155	0.000212397	0.00127075	0.00122338	0.000157956	0.000539681
	Particulate matter	disease inc.	2.70068e-07	2.07921e-07	3.46952e-09	3.70186e-08	1.63044e-08	2.5442e-09	2.81051e-09		2.75701e-07	2.07921e-07	3.46952e-09	3.70186e-08	1.63044e-08	2.5442e-09	8.44275e-09
	Human toxicity, non-cancer	CTUh	5.77277e-08	4.73246e-08	1.02193e-09	4.73361e-09	2.64328e-09	7.56656e-10	1.24766e-09		5.93808e-08	4.73246e-08	1.02193e-09	4.73361e-09	2.64328e-09	7.56656e-10	2.90075e-09
	Human toxicity, cancer	CTUh	1.93051e-09	1.50462e-09	5.48442e-11	2.02713e-10	7.51171e-11	4.05851e-11	5.26341e-11		2.01952e-09	1.50462e-09	5.48442e-11	2.02713e-10	7.51171e-11	4.05851e-11	1.41643e-10
	Acidification	mol H+ eq	0.0337124	0.0299765	0.000380272	0.00176096	0.00107973	0.000281682	0.000233211		0.0343254	0.0299765	0.000380272	0.00176096	0.00107973	0.000281682	0.000846252
	Eutrophication, freshwater	kg P eq	0.000618042	0.00045527	2.75233e-05	8.81647e-05	1.4216e-05	1.97542e-05	1.31135e-05		0.000662256	0.00045527	2.75233e-05	8.81647e-05	1.4216e-05	1.97542e-05	5.73283e-05
	Eutrophication, marine	kg N eq	0.011197	0.00998358	0.000105031	0.000436722	0.000394072	7.80781e-05	0.000199483		0.0113671	0.00998358	0.000105031	0.000436722	0.000394072	7.80781e-05	0.000369619
	Eutrophication, terrestrial	mol N eq	0.13561	0.12479	0.000781854	0.00454825	0.0043101	0.000590108	0.000589909		0.13687	0.12479	0.000781854	0.00454825	0.0043101	0.000590108	0.00184989
	Ecotoxicity, freshwater	CTUe	87.6592	68.7647	2.77059	9.9196	2.30255	2.06424	1.83753		92.1553	68.7647	2.77059	9.9196	2.30255	2.06424	6.33366
	Land use	Pt	160.049	119.807	0.534749	36.64	2.39819	0.364927	0.30427		160.875	119.807	0.534749	36.64	2.39819	0.364927	1.13026
	Water use	m3 depriv.	2.08996	1.76156	0.0301086	0.249547	0.00890676	0.0214454	0.0183929		2.13839	1.76156	0.0301086	0.249547	0.00890676	0.0214454	0.0668257
	Resource use, fossils	MJ	54.8079	21.5993	12.3334	3.7574	2.71275	8.83741	5.56762		74.947	21.5993	12.3334	3.7574	2.71275	8.83741	25.7067
	Resource use, minerals and metals	kg Sb eq	3.66983e-05	2.44042e-05	7.61872e-07	6.17968e-06	4.3465e-06	5.58793e-07	4.47181e-07		3.79385e-05	2.44042e-05	7.61872e-07	6.17968e-06	4.3465e-06	5.58793e-07	1.68737e-06
Pizza 61	Climate change	kg CO2 eq	2.78366	1.97906	0.0954148	0.264123	0.179438	0.0723823	0.193243		2.93241	1.97906	0.0954148	0.264123	0.179438	0.0723823	0.341991
	Ozone depletion	kg CFC11 eq	4.8424e-07	2.5179e-07	5.5003e-08	2.8874e-08	4.0515e-08	8.3016e-08	2.5042e-08		5.72305e-07	2.51786e-07	5.50034e-08	2.88736e-08	4.05148e-08	8.3016e-08	1.13111e-07
	Ionising radiation	kBq U-235 eq	1.97397	0.71039	0.573374	0.0274517	0.0130576	0.399221	0.250475		2.89213	0.71039	0.573374	0.0274517	0.0130576	0.399221	1.16863
	Photochemical ozone formation	kg NMVOC eq	0.00822756	0.00516031	0.00021815	0.00127075	0.00122338	0.00015796	0.00019701		0.00857023	0.00516031	0.000218151	0.00127075	0.00122338	0.000157956	0.000539681
	Particulate matter	disease inc.	2.7769e-07	2.1543e-07	3.5745e-09	3.7019e-08	1.6304e-08	2.5442e-09	2.8105e-09		2.83319e-07	2.15435e-07	3.57447e-09	3.70186e-08	1.63044e-08	2.5442e-09	8.44275e-09
	Human toxicity, non-cancer	CTUh	6.5828e-08	5.5392e-08	1.0541e-09	4.7336e-09	2.6433e-09	7.5666e-10	1.2477e-09		6.74809e-08	5.53925e-08	1.0541e-09	4.73361e-09	2.64328e-09	7.56656e-10	2.90075e-09
	Human toxicity, cancer	CTUh	1.9751e-09	1.5479e-09	5.6205e-11	2.0271e-10	7.5117e-11	4.0585e-11	5.2634e-11		2.06413e-09	1.54786e-09	5.62051e-11	2.02713e-10	7.51171e-11	4.05851e-11	1.41643e-10
	Acidification	mol H+ eq	0.0340498	0.030301	0.00039323	0.00176096	0.00107973	0.00028168	0.00023321		0.0346628	0.030301	0.000393229	0.00176096	0.00107973	0.000281682	0.000846252
	Eutrophication, freshwater	kg P eq	0.00065041	0.00048686	2.8298e-05	8.8165e-05	1.4216e-05	1.9754e-05	1.3114e-05		0.000694624	0.000486863	2.82979e-05	8.81647e-05	1.4216e-05	1.97542e-05	5.73283e-05
	Eutrophication, marine	kg N eq	0.0107854	0.00956725	0.00010975	0.00043672	0.00039407	7.8078e-05	0.00019948		0.0109555	0.00956725	0.000109752	0.000436722	0.000394072	7.80781e-05	0.000369619
	Eutrophication, terrestrial	mol N eq	0.135144	0.124285	0.00082096	0.00454825	0.0043101	0.00059011	0.00058991		0.136404	0.124285	0.000820961	0.00454825	0.0043101	0.000590108	0.00184989
	Ecotoxicity, freshwater	CTUe	93.4113	74.394	2.89332	9.9196	2.30255	2.06424	1.83753		97.9074	74.394	2.89332	9.9196	2.30255	2.06424	6.33366
	Land use	Pt	152.526	112.274	0.544872	36.64	2.39819	0.364927	0.30427		153.352	112.274	0.544872	36.64	2.39819	0.364927	1.13026
	Water use	m3 depriv.	2.20661	1.87754	0.0307743	0.249547	0.00890676	0.0214454	0.0183929		2.25504	1.87754	0.0307743	0.249547	0.00890676	0.0214454	0.0668257
	Resource use, fossils	MJ	57.3895	23.9401	12.5742	3.7574	2.71275	8.83741	5.56762		77.5286	23.9401	12.5742	3.7574	2.71275	8.83741	25.7067
	Resource use, minerals and metals	kg Sb eq	3.5484e-05	2.3173e-05	7.791e-07	6.1797e-06	4.3465e-06	5.5879e-07	4.4718e-07		3.67243e-05	2.31728e-05	7.79096e-07	6.17968e-06	4.3465e-06	5.58793e-07	1.68737e-06
Pizza 62	Climate change	kg CO2 eq	2.82039	0.0723823	1.84375	0.191088	0.182281	0.220152	0.310733		2.96914	0.0723823	1.84375	0.191088	0.182281	0.368901	0.310733
	Ozone depletion	kg CFC11 eq	5.59239e-07	8.3016e-08	2.95761e-07	8.01074e-08	4.11568e-08	2.52287e-08	3.39689e-08		6.47307e-07	8.3016e-08	2.95761e-07	8.01074e-08	4.11568e-08	1.13297e-07	3.39689e-08
	Ionising radiation	kBq U-235 eq	3.13388	0.399221	1.88135	0.5572	0.0132646	0.25055	0.0322961		4.05204	0.399221	1.88135	0.5572	0.0132646	1.16871	0.0322961
	Photochemical ozone formation	kg NMVOC eq	0.0103517	0.000157956	0.00447013	0.00277059	0.00124276	0.000215273	0.001495		0.0106944	0.000157956	0.00447013	0.00277059	0.00124276	0.000557947	0.001495
	Particulate matter	disease inc.	3.08261e-07	2.5442e-09	1.98004e-07	4.45634e-08	1.65627e-08	3.0354e-09	4.35513e-08		3.13893e-07	2.5442e-09	1.98004e-07	4.45634e-08	1.65627e-08	8.66764e-09	4.35513e-08
	Human toxicity, non-cancer	CTUh	6.68519e-08	7.56656e-10	4.31162e-08	1.33367e-08	2.68517e-09	1.38814e-09	5.56895e-09		6.8505e-08	7.56656e-10	4.31162e-08	1.33367e-08	2.68517e-09	3.04124e-09	5.56895e-09
	Human toxicity, cancer	CTUh	2.25042e-09	4.05851e-11	1.44419e-09	3.93209e-10	7.63075e-11	5.7636e-11	2.38486e-10		2.33942e-09	4.05851e-11	1.44419e-09	3.93209e-10	7.63075e-11	1.46645e-10	2.38486e-10
	Acidification	mol H+ eq	0.0356326	0.000281682	0.0285114	0.00342605	0.00109684	0.000244883	0.00207171		0.0362456	0.000281682	0.0285114	0.00342605	0.00109684	0.000857924	0.00207171
	Eutrophication, freshwater	kg P eq	0.000653973	1.97542e-05	0.000455865	4.68872e-05	1.44412e-05	1.33024e-05	0.000103723		0.000698188	1.97542e-05	0.000455865	4.68872e-05	1.44412e-05	5.75171e-05	0.000103723
	Eutrophication, marine	kg N eq	0.0108688	7.80781e-05	0.00865233	0.000997865	0.000400317	0.000226462	0.000513791		0.011039	7.80781e-05	0.00865233	0.000997865	0.000400317	0.000396597	0.000513791
	Eutrophication, terrestrial	mol N eq	0.143887	0.000590108	0.117514	0.0154198	0.0043784	0.000633382	0.00535088		0.145147	0.000590108	0.117514	0.0154198	0.0043784	0.00189337	0.00535088
	Ecotoxicity, freshwater	CTUe	111.164	2.06424	60.8017	32.3435	2.33903	1.94552	11.6701		115.66	2.06424	60.8017	32.3435	2.33903	6.44166	11.6701
	Land use	Pt	271.216	0.364927	108.746	116.244	2.43619	0.318243	43.1059		272.042	0.364927	108.746	116.244	2.43619	1.14424	43.1059
	Water use	m3 depriv.	2.02501	0.0214454	1.64156	0.040061	0.0090479	0.0193094	0.293585		2.07345	0.0214454	1.64156	0.040061	0.0090479	0.0677422	0.293585
	Resource use, fossils	MJ	81.9779	8.83741	47.1779	13.2042	2.75574	5.58224	4.42047		102.117	8.83741	47.1779	13.2042	2.75574	25.7214	4.42047
	Resource use, minerals and metals	kg Sb eq	3.86787e-05	5.58793e-07	2.38254e-05	2.14253e-06	4.41537e-06	4.66459e-07	7.27021e-06		3.99189e-05	5.58793e-07	2.38254e-05	2.14253e-06	4.41537e-06	1.70665e-06	7.27021e-06
Pizza 63	Climate change	kg CO2 eq	2.49925	1.69445	0.0956111	0.264123	0.179438	0.0723823	0.193243		2.648	1.69445	0.0956111	0.264123	0.179438	0.0723823	0.341991
	Ozone depletion	kg CFC11 eq	4.99642e-07	2.6669e-07	5.55053e-08	2.88736e-08	4.05148e-08	8.3016e-08	2.50424e-08		5.87711e-07	2.6669e-07	5.55053e-08	2.88736e-08	4.05148e-08	8.3016e-08	1.13111e-07
	Ionising radiation	kBq U-235 eq	2.78709	1.51814	0.578738	0.0274517	0.0130576	0.399221	0.250475		3.70524	1.51814	0.578738	0.0274517	0.0130576	0.399221	1.16863
	Photochemical ozone formation	kg NMVOC eq	0.00751051	0.00444207	0.00021935	0.00127075	0.00122338	0.000157956	0.000197007		0.00785319	0.00444207	0.00021935	0.00127075	0.00122338	0.000157956	0.000539681
	Particulate matter	disease inc.	2.24591e-07	1.62323e-07	3.58953e-09	3.70186e-08	1.63044e-08	2.5442e-09	2.81051e-09		2.30223e-07	1.62323e-07	3.58953e-09	3.70186e-08	1.63044e-08	2.5442e-09	8.44275e-09
	Human toxicity, non-cancer	CTUh	5.61018e-08	4.56606e-08	1.05999e-09	4.73361e-09	2.64328e-09	7.56656e-10	1.24766e-09		5.77549e-08	4.56606e-08	1.05999e-09	4.73361e-09	2.64328e-09	7.56656e-10	2.90075e-09
	Human toxicity, cancer	CTUh	1.83424e-09	1.40652e-09	5.66651e-11	2.02713e-10	7.51171e-11	4.05851e-11	5.26341e-11		1.92325e-09	1.40652e-09	5.66651e-11	2.02713e-10	7.51171e-11	4.05851e-11	1.41643e-10
	Acidification	mol H+ eq	0.027078	0.0233284	0.000394029	0.00176096	0.00107973	0.000281682	0.000233211		0.0276911	0.0233284	0.000394029	0.00176096	0.00107973	0.000281682	0.000846252
	Eutrophication, freshwater	kg P eq	0.000615438	0.000451733	2.8457e-05	8.81647e-05	1.4216e-05	1.97542e-05	1.31135e-05		0.000659653	0.000451733	2.8457e-05	8.81647e-05	1.4216e-05	1.97542e-05	5.73283e-05
	Eutrophication, marine	kg N eq	0.00902865	0.00781047	0.000109823	0.000436722	0.000394072	7.80781e-05	0.000199483		0.00919878	0.00781047	0.000109823	0.000436722	0.000394072	7.80781e-05	0.000369619
	Eutrophication, terrestrial	mol N eq	0.104659	0.0938049	0.000816237	0.00454825	0.0043101	0.000590108	0.000589909		0.105919	0.0938049	0.000816237	0.00454825	0.0043101	0.000590108	0.00184989
	Ecotoxicity, freshwater	CTUe	91.0617	72.045	2.89282	9.9196	2.30255	2.06424	1.83753		95.5578	72.045	2.89282	9.9196	2.30255	2.06424	6.33366
	Land use	Pt	131.541	91.2846	0.548785	36.64	2.39819	0.364927	0.30427		132.367	91.2846	0.548785	36.64	2.39819	0.364927	1.13026
	Water use	m3 depriv.	2.01375	1.68434	0.0311122	0.249547	0.00890676	0.0214454	0.0183929		2.06218	1.68434	0.0311122	0.249547	0.00890676	0.0214454	0.0668257
	Resource use, fossils	MJ	73.5304	39.9642	12.691	3.7574	2.71275	8.83741	5.56762		93.6695	39.9642	12.691	3.7574	2.71275	8.83741	25.7067
	Resource use, minerals and metals	kg Sb eq	4.02834e-05	2.79657e-05	7.85486e-07	6.17968e-06	4.3465e-06	5.58793e-07	4.47181e-07		4.15236e-05	2.79657e-05	7.85486e-07	6.17968e-06	4.3465e-06	5.58793e-07	1.68737e-06
Pizza 64	Climate change	kg CO2 eq	2.70841	1.808	0.19122	0.264123	0.179438	0.0723823	0.193243		2.85716	1.808	0.19122	0.264123	0.179438	0.0723823	0.341991
	Ozone depletion	kg CFC11 eq	5.73931e-07	3.15365e-07	8.11189e-08	2.88736e-08	4.05148e-08	8.3016e-08	2.50424e-08		6.61999e-07	3.15365e-07	8.11189e-08	2.88736e-08	4.05148e-08	8.3016e-08	1.13111e-07
	Ionising radiation	kBq U-235 eq	1.75944	0.501127	0.568109	0.0274517	0.0130576	0.399221	0.250475		2.6776	0.501127	0.568109	0.0274517	0.0130576	0.399221	1.16863
	Photochemical ozone formation	kg NMVOC eq	0.01022	0.0045983	0.0027726	0.00127075	0.00122338	0.000157956	0.000197007		0.0105627	0.0045983	0.0027726	0.00127075	0.00122338	0.000157956	0.000539681
	Particulate matter	disease inc.	2.61738e-07	1.58477e-07	4.45835e-08	3.70186e-08	1.63044e-08	2.5442e-09	2.81051e-09		2.6737e-07	1.58477e-07	4.45835e-08	3.70186e-08	1.63044e-08	2.5442e-09	8.44275e-09
	Human toxicity, non-cancer	CTUh	7.02208e-08	4.74967e-08	1.33429e-08	4.73361e-09	2.64328e-09	7.56656e-10	1.24766e-09		7.18739e-08	4.74967e-08	1.33429e-08	4.73361e-09	2.64328e-09	7.56656e-10	2.90075e-09
	Human toxicity, cancer	CTUh	2.3223e-09	1.55729e-09	3.93963e-10	2.02713e-10	7.51171e-11	4.05851e-11	5.26341e-11		2.41131e-09	1.55729e-09	3.93963e-10	2.02713e-10	7.51171e-11	4.05851e-11	1.41643e-10
	Acidification	mol H+ eq	0.0291285	0.0223465	0.00342637	0.00176096	0.00107973	0.000281682	0.000233211		0.0297415	0.0223465	0.00342637	0.00176096	0.00107973	0.000281682	0.000846252
	Eutrophication, freshwater	kg P eq	0.000676785	0.000494413	4.71232e-05	8.81647e-05	1.4216e-05	1.97542e-05	1.31135e-05		0.000720999	0.000494413	4.71232e-05	8.81647e-05	1.4216e-05	1.97542e-05	5.73283e-05
	Eutrophication, marine	kg N eq	0.0107077	0.00860245	0.000996932	0.000436722	0.000394072	7.80781e-05	0.000199483		0.0108779	0.00860245	0.000996932	0.000436722	0.000394072	7.80781e-05	0.000369619
	Eutrophication, terrestrial	mol N eq	0.113939	0.0884956	0.0154051	0.00454825	0.0043101	0.000590108	0.000589909		0.115199	0.0884956	0.0154051	0.00454825	0.0043101	0.000590108	0.00184989
	Ecotoxicity, freshwater	CTUe	121.422	72.9802	32.3179	9.9196	2.30255	2.06424	1.83753		125.918	72.9802	32.3179	9.9196	2.30255	2.06424	6.33366
	Land use	Pt	252.427	96.47	116.25	36.64	2.39819	0.364927	0.30427		253.253	96.47	116.25	36.64	2.39819	0.364927	1.13026
	Water use	m3 depriv.	1.9322	1.5933	0.0406011	0.249547	0.00890676	0.0214454	0.0183929		1.98063	1.5933	0.0406011	0.249547	0.00890676	0.0214454	0.0668257
	Resource use, fossils	MJ	53.5638	19.2475	13.4411	3.7574	2.71275	8.83741	5.56762		73.7029	19.2475	13.4411	3.7574	2.71275	8.83741	25.7067
	Resource use, minerals and metals	kg Sb eq	4.78773e-05	3.41911e-05	2.1541e-06	6.17968e-06	4.3465e-06	5.58793e-07	4.47181e-07		4.91175e-05	3.41911e-05	2.1541e-06	6.17968e-06	4.3465e-06	5.58793e-07	1.68737e-06
Pizza 65	Climate change	kg CO2 eq	2.78594	1.81405	0.0965223	0.406344	0.194987	0.0723823	0.201649		2.93468	1.81405	0.0965223	0.406344	0.194987	0.0723823	0.350397
	Ozone depletion	kg CFC11 eq	4.88204e-07	2.35698e-07	5.59813e-08	4.44209e-08	4.40256e-08	8.3016e-08	2.50624e-08		5.76273e-07	2.35698e-07	5.59813e-08	4.44209e-08	4.40256e-08	8.3016e-08	1.13131e-07
	Ionising radiation	kBq U-235 eq	2.47197	1.18217	0.583675	0.0422333	0.0141892	0.399221	0.250481		3.39013	1.18217	0.583675	0.0422333	0.0141892	0.399221	1.16864
	Photochemical ozone formation	kg NMVOC eq	0.00833511	0.00447278	0.000221344	0.00195501	0.00132939	0.000157956	0.000198642		0.00867779	0.00447278	0.000221344	0.00195501	0.00132939	0.000157956	0.000541316
	Particulate matter	disease inc.	2.604e-07	1.76742e-07	3.62334e-09	5.69518e-08	1.77172e-08	2.5442e-09	2.82231e-09		2.66033e-07	1.76742e-07	3.62334e-09	5.69518e-08	1.77172e-08	2.5442e-09	8.45455e-09
	Human toxicity, non-cancer	CTUh	5.16335e-08	3.8393e-08	1.07039e-09	7.28247e-09	2.87233e-09	7.56656e-10	1.2587e-09		5.32866e-08	3.8393e-08	1.07039e-09	7.28247e-09	2.87233e-09	7.56656e-10	2.9118e-09
	Human toxicity, cancer	CTUh	1.90366e-09	1.35927e-09	5.71861e-11	3.11866e-10	8.16264e-11	4.05851e-11	5.31252e-11		1.99266e-09	1.35927e-09	5.71861e-11	3.11866e-10	8.16264e-11	4.05851e-11	1.42134e-10
	Acidification	mol H+ eq	0.0296429	0.0248464	0.000397818	0.00270916	0.00117329	0.000281682	0.000234546		0.030256	0.0248464	0.000397818	0.00270916	0.00117329	0.000281682	0.000847587
	Eutrophication, freshwater	kg P eq	0.000606951	0.000394264	2.87207e-05	0.000135638	1.54479e-05	1.97542e-05	1.31258e-05		0.000651165	0.000394264	2.87207e-05	0.000135638	1.54479e-05	1.97542e-05	5.73406e-05
	Eutrophication, marine	kg N eq	0.010913	0.00942335	0.000111039	0.00067188	0.000428221	7.80781e-05	0.000200421		0.0110831	0.00942335	0.000111039	0.00067188	0.000428221	7.80781e-05	0.000370557
	Eutrophication, terrestrial	mol N eq	0.116235	0.102543	0.000825051	0.00699731	0.00468359	0.000590108	0.000596543		0.117495	0.102543	0.000825051	0.00699731	0.00468359	0.000590108	0.00185653
	Ecotoxicity, freshwater	CTUe	85.7582	61.1671	2.92425	15.2609	2.50208	2.06424	1.83957		90.2543	61.1671	2.92425	15.2609	2.50208	2.06424	6.3357
	Land use	Pt	166.972	106.772	0.553436	56.3693	2.606	0.364927	0.30585		167.798	106.772	0.553436	56.3693	2.606	0.364927	1.13184
	Water use	m3 depriv.	1.74147	1.27662	0.0313985	0.383919	0.00967858	0.0214454	0.0184092		1.7899	1.27662	0.0313985	0.383919	0.00967858	0.0214454	0.066842
	Resource use, fossils	MJ	68.0403	32.1057	12.7995	5.78061	2.94783	8.83741	5.56923		88.1794	32.1057	12.7995	5.78061	2.94783	8.83741	25.7083
	Resource use, minerals and metals	kg Sb eq	3.57516e-05	1.97206e-05	7.92472e-07	9.50719e-06	4.72315e-06	5.58793e-07	4.49424e-07		3.69918e-05	1.97206e-05	7.92472e-07	9.50719e-06	4.72315e-06	5.58793e-07	1.68962e-06
Pizza 66	Climate change	kg CO2 eq	3.62747	3.07063	0.0126763	0.155717	0.172269	0.103523	0.112661		3.62878	3.07063	0.0126763	0.155717	0.172269	0.103523	0.113965
	Ozone depletion	kg CFC11 eq	8.68343e-07	6.25474e-07	4.55463e-09	8.90555e-09	3.88693e-08	1.74334e-07	1.62056e-08		8.69116e-07	6.25474e-07	4.55463e-09	8.90555e-09	3.88693e-08	1.74334e-07	1.6978e-08
	Ionising radiation	kBq U-235 eq	4.75954	3.98823	0.0468698	0.0140986	0.0125105	0.53364	0.164192		4.7676	3.98823	0.0468698	0.0140986	0.0125105	0.53364	0.172245
	Photochemical ozone formation	kg NMVOC eq	0.00962912	0.00752867	2.48502e-05	0.000549996	0.00119679	0.000222173	0.000106639		0.00963213	0.00752867	2.48502e-05	0.000549996	0.00119679	0.000222173	0.000109644
	Particulate matter	disease inc.	3.58785e-07	3.29029e-07	4.1721e-10	8.58096e-09	1.55064e-08	3.71261e-09	1.5388e-09		3.58835e-07	3.29029e-07	4.1721e-10	8.58096e-09	1.55064e-08	3.71261e-09	1.5882e-09
	Human toxicity, non-cancer	CTUh	7.90902e-08	7.30289e-08	1.26436e-10	1.66202e-09	2.53243e-09	1.10066e-09	6.39798e-10		7.91047e-08	7.30289e-08	1.26436e-10	1.66202e-09	2.53243e-09	1.10066e-09	6.54297e-10
	Human toxicity, cancer	CTUh	2.60688e-09	2.39022e-09	5.6106e-12	5.43041e-11	7.15681e-11	5.6702e-11	2.84786e-11		2.60766e-09	2.39022e-09	5.6106e-12	5.43041e-11	7.15681e-11	5.6702e-11	2.92593e-11
	Acidification	mol H+ eq	0.0492221	0.0467151	5.25335e-05	0.000842695	0.00105287	0.000419467	0.000139465		0.0492275	0.0467151	5.25335e-05	0.000842695	0.00105287	0.000419467	0.000144842
	Eutrophication, freshwater	kg P eq	0.000987956	0.000882961	3.38682e-06	5.14778e-05	1.35533e-05	2.82249e-05	8.35293e-06		0.000988344	0.000882961	3.38682e-06	5.14778e-05	1.35533e-05	2.82249e-05	8.74073e-06
	Eutrophication, marine	kg N eq	0.012625	0.0118333	1.6688e-05	0.000173254	0.000386474	0.000122489	9.27697e-05		0.0126264	0.0118333	1.6688e-05	0.000173254	0.000386474	0.000122489	9.42619e-05
	Eutrophication, terrestrial	mol N eq	0.193373	0.185931	0.000144834	0.00175603	0.00422714	0.000971946	0.000341953		0.193384	0.185931	0.000144834	0.00175603	0.00422714	0.000971946	0.000353004
	Ecotoxicity, freshwater	CTUe	118.793	108.21	0.436075	3.65263	2.20201	3.24403	1.04736		118.832	108.21	0.436075	3.65263	2.20201	3.24403	1.08679
	Land use	Pt	162.231	154.864	0.0772274	4.32481	2.27833	0.502308	0.183352		162.238	154.864	0.0772274	4.32481	2.27833	0.502308	0.190597
	Water use	m3 depriv.	2.46784	2.33517	0.00302617	0.0812164	0.00847426	0.0292374	0.0107208		2.46827	2.33517	0.00302617	0.0812164	0.00847426	0.0292374	0.0111456
	Resource use, fossils	MJ	119.498	97.7019	1.02929	2.76574	2.60081	11.766	3.63472		119.675	97.7019	1.02929	2.76574	2.60081	11.766	3.81135
	Resource use, minerals and metals	kg Sb eq	6.81928e-05	6.0764e-05	7.2602e-08	2.18582e-06	4.13393e-06	7.65328e-07	2.71132e-07		6.82037e-05	6.0764e-05	7.2602e-08	2.18582e-06	4.13393e-06	7.65328e-07	2.82009e-07
Pizza 67	Climate change	kg CO2 eq	3.22128	2.61338	0.00868628	0.188467	0.174284	0.103523	0.132933		3.22258	2.61338	0.00868628	0.188467	0.174284	0.103523	0.134238
	Ozone depletion	kg CFC11 eq	6.97507e-07	4.52927e-07	4.43305e-09	1.02125e-08	3.93239e-08	1.74334e-07	1.6276e-08		6.98279e-07	4.52927e-07	4.43305e-09	1.02125e-08	3.93239e-08	1.74334e-07	1.70484e-08
	Ionising radiation	kBq U-235 eq	3.58417	2.81016	0.0463741	0.0171318	0.0126568	0.53364	0.164217		3.59223	2.81016	0.0463741	0.0171318	0.0126568	0.53364	0.17227
	Photochemical ozone formation	kg NMVOC eq	0.00870609	0.00646505	1.9789e-05	0.000675347	0.00121079	0.000222173	0.00011294		0.00870909	0.00646505	1.9789e-05	0.000675347	0.00121079	0.000222173	0.000115945
	Particulate matter	disease inc.	3.39594e-07	3.08381e-07	3.04204e-10	9.90805e-09	1.56877e-08	3.71261e-09	1.60113e-09		3.39644e-07	3.08381e-07	3.04204e-10	9.90805e-09	1.56877e-08	3.71261e-09	1.65053e-09
	Human toxicity, non-cancer	CTUh	6.77911e-08	6.14005e-08	9.28515e-11	1.94959e-09	2.56205e-09	1.10066e-09	6.85463e-10		6.78056e-08	6.14005e-08	9.28515e-11	1.94959e-09	2.56205e-09	1.10066e-09	6.99962e-10
	Human toxicity, cancer	CTUh	2.23563e-09	2.00689e-09	4.81773e-12	6.45299e-11	7.2405e-11	5.6702e-11	3.02839e-11		2.23641e-09	2.00689e-09	4.81773e-12	6.45299e-11	7.2405e-11	5.6702e-11	3.10645e-11
	Acidification	mol H+ eq	0.0468439	0.044184	3.56876e-05	0.000995629	0.00106518	0.000419467	0.000144025		0.0468493	0.044184	3.56876e-05	0.000995629	0.00106518	0.000419467	0.000149402
	Eutrophication, freshwater	kg P eq	0.000800897	0.000686312	2.67243e-06	6.15657e-05	1.37118e-05	2.82249e-05	8.40962e-06		0.000801285	0.000686312	2.67243e-06	6.15657e-05	1.37118e-05	2.82249e-05	8.79741e-06
	Eutrophication, marine	kg N eq	0.0124783	0.0116523	9.40117e-06	0.000203772	0.000390993	0.000122489	9.93709e-05		0.0124798	0.0116523	9.40117e-06	0.000203772	0.000390993	0.000122489	0.000100863
	Eutrophication, terrestrial	mol N eq	0.189131	0.181378	7.35953e-05	0.00206817	0.00427657	0.000971946	0.000361976		0.189142	0.181378	7.35953e-05	0.00206817	0.00427657	0.000971946	0.000373027
	Ecotoxicity, freshwater	CTUe	103.383	92.4377	0.243645	4.15923	2.22776	3.24403	1.07064		103.422	92.4377	0.243645	4.15923	2.22776	3.24403	1.11008
	Land use	Pt	153.023	145.245	0.0725076	4.70939	2.30497	0.502308	0.188777		153.03	145.245	0.0725076	4.70939	2.30497	0.502308	0.196022
	Water use	m3 depriv.	2.29423	2.13879	0.00289153	0.103825	0.00857336	0.0292374	0.0109166		2.29466	2.13879	0.00289153	0.103825	0.00857336	0.0292374	0.0113414
	Resource use, fossils	MJ	93.0529	70.4299	1.01296	3.57246	2.63122	11.766	3.64032		93.2295	70.4299	1.01296	3.57246	2.63122	11.766	3.81695
	Resource use, minerals and metals	kg Sb eq	4.74174e-05	3.9584e-05	6.49986e-08	2.5421e-06	4.18228e-06	7.65328e-07	2.78731e-07		4.74283e-05	3.9584e-05	6.49986e-08	2.5421e-06	4.18228e-06	7.65328e-07	2.89608e-07
Pizza 68	Climate change	kg CO2 eq	2.76011	2.20497	0.0109428	0.155717	0.172274	0.103523	0.112683		2.76141	2.20497	0.0109428	0.155717	0.172274	0.103523	0.113988
	Ozone depletion	kg CFC11 eq	6.69307e-07	4.25545e-07	5.44592e-09	8.90555e-09	3.88704e-08	1.74334e-07	1.62058e-08		6.7008e-07	4.25545e-07	5.44592e-09	8.90555e-09	3.88704e-08	1.74334e-07	1.69782e-08
	Ionising radiation	kBq U-235 eq	3.9059	3.12458	0.0568727	0.0140986	0.0125108	0.53364	0.164192		3.91395	3.12458	0.0568727	0.0140986	0.0125108	0.53364	0.172245
	Photochemical ozone formation	kg NMVOC eq	0.00770621	0.00560616	2.43994e-05	0.000549996	0.00119682	0.000222173	0.000106655		0.00770922	0.00560616	2.43994e-05	0.000549996	0.00119682	0.000222173	0.00010966
	Particulate matter	disease inc.	2.45e-07	2.15277e-07	3.83959e-10	8.58096e-09	1.55068e-08	3.71261e-09	1.539e-09		2.4505e-07	2.15277e-07	3.83959e-10	8.58096e-09	1.55068e-08	3.71261e-09	1.5884e-09
	Human toxicity, non-cancer	CTUh	6.2181e-08	5.61278e-08	1.18062e-10	1.66202e-09	2.5325e-09	1.10066e-09	6.39924e-10		6.21955e-08	5.61278e-08	1.18062e-10	1.66202e-09	2.5325e-09	1.10066e-09	6.54423e-10
	Human toxicity, cancer	CTUh	2.05083e-09	1.83377e-09	6.00243e-12	5.43041e-11	7.157e-11	5.6702e-11	2.84831e-11		2.05161e-09	1.83377e-09	6.00243e-12	5.43041e-11	7.157e-11	5.6702e-11	2.92637e-11
	Acidification	mol H+ eq	0.0331856	0.0306861	4.50221e-05	0.000842695	0.00105289	0.000419467	0.000139476		0.033191	0.0306861	4.50221e-05	0.000842695	0.00105289	0.000419467	0.000144852
	Eutrophication, freshwater	kg P eq	0.000704274	0.000599375	3.29029e-06	5.14778e-05	1.35536e-05	2.82249e-05	8.3531e-06		0.000704662	0.000599375	3.29029e-06	5.14778e-05	1.35536e-05	2.82249e-05	8.7409e-06
	Eutrophication, marine	kg N eq	0.0103065	0.00951882	1.26742e-05	0.000173254	0.000386484	0.000122489	9.27942e-05		0.010308	0.00951882	1.26742e-05	0.000173254	0.000386484	0.000122489	9.42864e-05
	Eutrophication, terrestrial	mol N eq	0.130195	0.1228	9.78182e-05	0.00175603	0.00422725	0.000971946	0.000341991		0.130206	0.1228	9.78182e-05	0.00175603	0.00422725	0.000971946	0.000353042
	Ecotoxicity, freshwater	CTUe	96.7455	86.2722	0.327135	3.65263	2.20207	3.24403	1.04746		96.785	86.2722	0.327135	3.65263	2.20207	3.24403	1.08689
	Land use	Pt	119.918	112.551	0.0790294	4.32481	2.27839	0.502308	0.183365		119.926	112.551	0.0790294	4.32481	2.27839	0.502308	0.190609
	Water use	m3 depriv.	2.09549	1.96231	0.00352836	0.0812164	0.00847448	0.0292374	0.0107217		2.09591	1.96231	0.00352836	0.0812164	0.00847448	0.0292374	0.0111465
	Resource use, fossils	MJ	97.8637	75.8523	1.24403	2.76574	2.60088	11.766	3.63473		98.0404	75.8523	1.24403	2.76574	2.60088	11.766	3.81137
	Resource use, minerals and metals	kg Sb eq	4.12923e-05	3.38559e-05	8.00957e-08	2.18582e-06	4.13404e-06	7.65328e-07	2.71149e-07		4.13032e-05	3.38559e-05	8.00957e-08	2.18582e-06	4.13404e-06	7.65328e-07	2.82026e-07
Pizza 69	Climate change	kg CO2 eq	4.47325	3.9199	0.00918232	0.155717	0.172269	0.103523	0.112661		4.47455	3.9199	0.00918232	0.155717	0.172269	0.103523	0.113965
	Ozone depletion	kg CFC11 eq	1.05142e-06	8.08397e-07	4.71053e-09	8.90555e-09	3.88693e-08	1.74334e-07	1.62056e-08		1.0522e-06	8.08397e-07	4.71053e-09	8.90555e-09	3.88693e-08	1.74334e-07	1.6978e-08
	Ionising radiation	kBq U-235 eq	7.00054	6.22678	0.0493228	0.0140986	0.0125105	0.53364	0.164192		7.0086	6.22678	0.0493228	0.0140986	0.0125105	0.53364	0.172245
	Photochemical ozone formation	kg NMVOC eq	0.0111181	0.00902162	2.08652e-05	0.000549996	0.00119679	0.000222173	0.000106639		0.0111211	0.00902162	2.08652e-05	0.000549996	0.00119679	0.000222173	0.000109644
	Particulate matter	disease inc.	3.9585e-07	3.6619e-07	3.21102e-10	8.58096e-09	1.55064e-08	3.71261e-09	1.5388e-09		3.959e-07	3.6619e-07	3.21102e-10	8.58096e-09	1.55064e-08	3.71261e-09	1.5882e-09
	Human toxicity, non-cancer	CTUh	9.89621e-08	9.29294e-08	9.78851e-11	1.66202e-09	2.53243e-09	1.10066e-09	6.39798e-10		9.89766e-08	9.29294e-08	9.78851e-11	1.66202e-09	2.53243e-09	1.10066e-09	6.54297e-10
	Human toxicity, cancer	CTUh	3.31211e-09	3.09596e-09	5.09148e-12	5.43041e-11	7.15681e-11	5.6702e-11	2.84786e-11		3.31289e-09	3.09596e-09	5.09148e-12	5.43041e-11	7.15681e-11	5.6702e-11	2.92593e-11
	Acidification	mol H+ eq	0.0543401	0.051848	3.76315e-05	0.000842695	0.00105287	0.000419467	0.000139465		0.0543455	0.051848	3.76315e-05	0.000842695	0.00105287	0.000419467	0.000144842
	Eutrophication, freshwater	kg P eq	0.00117636	0.00107194	2.80911e-06	5.14778e-05	1.35533e-05	2.82249e-05	8.35293e-06		0.00117675	0.00107194	2.80911e-06	5.14778e-05	1.35533e-05	2.82249e-05	8.74073e-06
	Eutrophication, marine	kg N eq	0.0148203	0.0140354	9.93651e-06	0.000173254	0.000386474	0.000122489	9.27697e-05		0.0148218	0.0140354	9.93651e-06	0.000173254	0.000386474	0.000122489	9.42619e-05
	Eutrophication, terrestrial	mol N eq	0.211998	0.204623	7.76542e-05	0.00175603	0.00422714	0.000971946	0.000341953		0.212009	0.204623	7.76542e-05	0.00175603	0.00422714	0.000971946	0.000353004
	Ecotoxicity, freshwater	CTUe	134.739	124.336	0.257359	3.65263	2.20201	3.24403	1.04736		134.779	124.336	0.257359	3.65263	2.20201	3.24403	1.08679
	Land use	Pt	186.317	178.957	0.0712731	4.32481	2.27833	0.502308	0.183352		186.324	178.957	0.0712731	4.32481	2.27833	0.502308	0.190597
	Water use	m3 depriv.	2.46819	2.33551	0.00303276	0.0812164	0.00847426	0.0292374	0.0107208		2.46862	2.33551	0.00303276	0.0812164	0.00847426	0.0292374	0.0111456
	Resource use, fossils	MJ	169.039	147.194	1.07756	2.76574	2.60081	11.766	3.63472		169.215	147.194	1.07756	2.76574	2.60081	11.766	3.81135
	Resource use, minerals and metals	kg Sb eq	7.59192e-05	6.84945e-05	6.85023e-08	2.18582e-06	4.13393e-06	7.65328e-07	2.71132e-07		7.59301e-05	6.84945e-05	6.85023e-08	2.18582e-06	4.13393e-06	7.65328e-07	2.82009e-07
Pizza 70	Climate change	kg CO2 eq	4.15107	3.59494	0.0119533	0.155717	0.172269	0.103523	0.112661		4.15237	3.59494	0.0119533	0.155717	0.172269	0.103523	0.113965
	Ozone depletion	kg CFC11 eq	9.52937e-07	7.10201e-07	4.42022e-09	8.90555e-09	3.88693e-08	1.74334e-07	1.62056e-08		9.53709e-07	7.10201e-07	4.42022e-09	8.90555e-09	3.88693e-08	1.74334e-07	1.6978e-08
	Ionising radiation	kBq U-235 eq	6.25245	5.48248	0.0455351	0.0140986	0.0125105	0.53364	0.164192		6.26051	5.48248	0.0455351	0.0140986	0.0125105	0.53364	0.172245
	Photochemical ozone formation	kg NMVOC eq	0.0102063	0.00810696	2.37465e-05	0.000549996	0.00119679	0.000222173	0.000106639		0.0102093	0.00810696	2.37465e-05	0.000549996	0.00119679	0.000222173	0.000109644
	Particulate matter	disease inc.	3.56048e-07	3.26313e-07	3.95729e-10	8.58096e-09	1.55064e-08	3.71261e-09	1.5388e-09		3.56097e-07	3.26313e-07	3.95729e-10	8.58096e-09	1.55064e-08	3.71261e-09	1.5882e-09
	Human toxicity, non-cancer	CTUh	8.07109e-08	7.46559e-08	1.20036e-10	1.66202e-09	2.53243e-09	1.10066e-09	6.39798e-10		8.07254e-08	7.46559e-08	1.20036e-10	1.66202e-09	2.53243e-09	1.10066e-09	6.54297e-10
	Human toxicity, cancer	CTUh	3.0729e-09	2.85646e-09	5.39344e-12	5.43041e-11	7.15681e-11	5.6702e-11	2.84786e-11		3.07368e-09	2.85646e-09	5.39344e-12	5.43041e-11	7.15681e-11	5.6702e-11	2.92593e-11
	Acidification	mol H+ eq	0.048304	0.0458	4.95593e-05	0.000842695	0.00105287	0.000419467	0.000139465		0.0483094	0.0458	4.95593e-05	0.000842695	0.00105287	0.000419467	0.000144842
	Eutrophication, freshwater	kg P eq	0.00103105	0.000926204	3.23785e-06	5.14778e-05	1.35533e-05	2.82249e-05	8.35293e-06		0.00103144	0.000926204	3.23785e-06	5.14778e-05	1.35533e-05	2.82249e-05	8.74073e-06
	Eutrophication, marine	kg N eq	0.0151293	0.0143388	1.55333e-05	0.000173254	0.000386474	0.000122489	9.27697e-05		0.0151308	0.0143388	1.55333e-05	0.000173254	0.000386474	0.000122489	9.42619e-05
	Eutrophication, terrestrial	mol N eq	0.189475	0.182044	0.000134036	0.00175603	0.00422714	0.000971946	0.000341953		0.189487	0.182044	0.000134036	0.00175603	0.00422714	0.000971946	0.000353004
	Ecotoxicity, freshwater	CTUe	114.604	104.052	0.40582	3.65263	2.20201	3.24403	1.04736		114.644	104.052	0.40582	3.65263	2.20201	3.24403	1.08679
	Land use	Pt	185.135	177.769	0.0776695	4.32481	2.27833	0.502308	0.183352		185.143	177.769	0.0776695	4.32481	2.27833	0.502308	0.190597
	Water use	m3 depriv.	2.16877	2.03617	0.00295004	0.0812164	0.00847426	0.0292374	0.0107208		2.1692	2.03617	0.00295004	0.0812164	0.00847426	0.0292374	0.0111456
	Resource use, fossils	MJ	151.722	129.955	0.999366	2.76574	2.60081	11.766	3.63472		151.898	129.955	0.999366	2.76574	2.60081	11.766	3.81135
	Resource use, minerals and metals	kg Sb eq	5.4812e-05	4.73856e-05	7.01882e-08	2.18582e-06	4.13393e-06	7.65328e-07	2.71132e-07		5.48229e-05	4.73856e-05	7.01882e-08	2.18582e-06	4.13393e-06	7.65328e-07	2.82009e-07
Pizza 71	Climate change	kg CO2 eq	3.21103	2.35091	0.191455	0.240112	0.176812	0.0723823	0.179359		3.35978	2.35091	0.191455	0.240112	0.176812	0.0723823	0.328108
	Ozone depletion	kg CFC11 eq	7.09396e-07	4.53997e-07	8.12662e-08	2.62487e-08	3.9922e-08	8.3016e-08	2.49462e-08		7.97465e-07	4.53997e-07	8.12662e-08	2.62487e-08	3.9922e-08	8.3016e-08	1.13015e-07
	Ionising radiation	kBq U-235 eq	4.53568	3.27856	0.569647	0.0249561	0.0128666	0.399221	0.250437		5.45384	3.27856	0.569647	0.0249561	0.0128666	0.399221	1.1686
	Photochemical ozone formation	kg NMVOC eq	0.0112188	0.00573941	0.00277315	0.00115523	0.00120548	0.000157956	0.000187583		0.0115615	0.00573941	0.00277315	0.00115523	0.00120548	0.000157956	0.000530257
	Particulate matter	disease inc.	3.218e-07	2.2225e-07	4.45925e-08	3.36533e-08	1.60658e-08	2.5442e-09	2.69447e-09		3.27432e-07	2.2225e-07	4.45925e-08	3.36533e-08	1.60658e-08	2.5442e-09	8.32671e-09
	Human toxicity, non-cancer	CTUh	7.84128e-08	5.62276e-08	1.33455e-08	4.30328e-09	2.6046e-09	7.56656e-10	1.17517e-09		8.00659e-08	5.62276e-08	1.33455e-08	4.30328e-09	2.6046e-09	7.56656e-10	2.82827e-09
	Human toxicity, cancer	CTUh	2.59204e-09	1.84899e-09	3.94107e-10	1.84285e-10	7.4018e-11	4.05851e-11	5.00532e-11		2.68105e-09	1.84899e-09	3.94107e-10	1.84285e-10	7.4018e-11	4.05851e-11	1.39062e-10
	Acidification	mol H+ eq	0.0383138	0.0317128	0.00342734	0.00160087	0.00106393	0.000281682	0.000227188		0.0389268	0.0317128	0.00342734	0.00160087	0.00106393	0.000281682	0.000840229
	Eutrophication, freshwater	kg P eq	0.000781971	0.000607849	4.71941e-05	8.01497e-05	1.4008e-05	1.97542e-05	1.30161e-05		0.000826186	0.000607849	4.71941e-05	8.01497e-05	1.4008e-05	1.97542e-05	5.72308e-05
	Eutrophication, marine	kg N eq	0.0119411	0.00989492	0.00099718	0.00039702	0.000388306	7.80781e-05	0.000185563		0.0121112	0.00989492	0.00099718	0.00039702	0.000388306	7.80781e-05	0.000355699
	Eutrophication, terrestrial	mol N eq	0.152085	0.127139	0.0154069	0.00413477	0.00424704	0.000590108	0.000567479		0.153345	0.127139	0.0154069	0.00413477	0.00424704	0.000590108	0.00182746
	Ecotoxicity, freshwater	CTUe	131.462	84.0048	32.3245	9.01782	2.26886	2.06424	1.78181		135.958	84.0048	32.3245	9.01782	2.26886	2.06424	6.27794
	Land use	Pt	273.515	120.93	116.251	33.3091	2.3631	0.364927	0.29706		274.341	120.93	116.251	33.3091	2.3631	0.364927	1.12305
	Water use	m3 depriv.	2.11146	1.79578	0.040679	0.226861	0.00877644	0.0214454	0.01792		2.15989	1.79578	0.040679	0.226861	0.00877644	0.0214454	0.0663528
	Resource use, fossils	MJ	113.132	79.1704	13.4748	3.41582	2.67306	8.83741	5.56008		133.271	79.1704	13.4748	3.41582	2.67306	8.83741	25.6992
	Resource use, minerals and metals	kg Sb eq	4.64214e-05	3.33684e-05	2.15614e-06	5.61789e-06	4.2829e-06	5.58793e-07	4.37235e-07		4.76615e-05	3.33684e-05	2.15614e-06	5.61789e-06	4.2829e-06	5.58793e-07	1.67743e-06
Pizza 72	Climate change	kg CO2 eq	3.18303	2.39506	0.010421	0.298182	0.184377	0.103523	0.191471		3.18433	2.39506	0.010421	0.298182	0.184377	0.103523	0.192776
	Ozone depletion	kg CFC11 eq	6.97642e-07	4.42757e-07	5.25605e-09	1.70532e-08	4.16012e-08	1.74334e-07	1.66398e-08		6.98414e-07	4.42757e-07	5.25605e-09	1.70532e-08	4.16012e-08	1.74334e-07	1.74122e-08
	Ionising radiation	kBq U-235 eq	1.68999	0.896723	0.0548795	0.0269973	0.0133898	0.53364	0.164361		1.69804	0.896723	0.0548795	0.0269973	0.0133898	0.53364	0.172413
	Photochemical ozone formation	kg NMVOC eq	0.00926491	0.00653696	2.34464e-05	0.00105318	0.00128091	0.000222173	0.000148235		0.00926791	0.00653696	2.34464e-05	0.00105318	0.00128091	0.000222173	0.00015124
	Particulate matter	disease inc.	2.68643e-07	2.29509e-07	3.67569e-10	1.64316e-08	1.65962e-08	3.71261e-09	2.02662e-09		2.68693e-07	2.29509e-07	3.67569e-10	1.64316e-08	1.65962e-08	3.71261e-09	2.07602e-09
	Human toxicity, non-cancer	CTUh	8.39609e-08	7.58989e-08	1.13033e-10	3.18259e-09	2.71042e-09	1.10066e-09	9.55255e-10		8.39754e-08	7.58989e-08	1.13033e-10	3.18259e-09	2.71042e-09	1.10066e-09	9.69754e-10
	Human toxicity, cancer	CTUh	2.42028e-09	2.13722e-09	5.77936e-12	1.03987e-10	7.65982e-11	5.6702e-11	3.99967e-11		2.42106e-09	2.13722e-09	5.77936e-12	1.03987e-10	7.65982e-11	5.6702e-11	4.07773e-11
	Acidification	mol H+ eq	0.035816	0.0324462	4.29373e-05	0.00161367	0.00112687	0.000419467	0.000166897		0.0358214	0.0324462	4.29373e-05	0.00161367	0.00112687	0.000419467	0.000172274
	Eutrophication, freshwater	kg P eq	0.000844961	0.000691721	3.16512e-06	9.85745e-05	1.45058e-05	2.82249e-05	8.76952e-06		0.000845349	0.000691721	3.16512e-06	9.85745e-05	1.45058e-05	2.82249e-05	9.15732e-06
	Eutrophication, marine	kg N eq	0.0122999	0.0112702	1.19517e-05	0.000331763	0.000413637	0.000122489	0.000149892		0.0123014	0.0112702	1.19517e-05	0.000331763	0.000413637	0.000122489	0.000151384
	Eutrophication, terrestrial	mol N eq	0.137721	0.128321	9.17727e-05	0.00336262	0.00452424	0.000971946	0.000448971		0.137732	0.128321	9.17727e-05	0.00336262	0.00452424	0.000971946	0.000460022
	Ecotoxicity, freshwater	CTUe	101.91	87.7352	0.308641	6.9944	2.35677	3.24403	1.27101		101.95	87.7352	0.308641	6.9944	2.35677	3.24403	1.31044
	Land use	Pt	142.932	131.413	0.0805254	8.28156	2.43846	0.502308	0.216138		142.94	131.413	0.0805254	8.28156	2.43846	0.502308	0.223383
	Water use	m3 depriv.	2.19432	1.98445	0.0034246	0.155521	0.00906986	0.0292374	0.0126159		2.19475	1.98445	0.0034246	0.155521	0.00906986	0.0292374	0.0130407
	Resource use, fossils	MJ	57.673	32.9582	1.20012	5.29609	2.7836	11.766	3.66889		57.8496	32.9582	1.20012	5.29609	2.7836	11.766	3.84552
	Resource use, minerals and metals	kg Sb eq	4.80025e-05	3.8233e-05	7.74788e-08	4.18561e-06	4.42448e-06	7.65328e-07	3.16546e-07		4.80134e-05	3.8233e-05	7.74788e-08	4.18561e-06	4.42448e-06	7.65328e-07	3.27423e-07
Pizza 73	Climate change	kg CO2 eq	6.31432	5.80401	0.00862663	0.129764	0.17007	0.098333	0.103523		6.31563	5.80401	0.00862663	0.129764	0.17007	0.0996377	0.103523
	Ozone depletion	kg CFC11 eq	7.33299e-07	4.9265e-07	4.3929e-09	7.42129e-09	3.8373e-08	1.61268e-08	1.74334e-07		7.34071e-07	4.9265e-07	4.3929e-09	7.42129e-09	3.8373e-08	1.68992e-08	1.74334e-07
	Ionising radiation	kBq U-235 eq	1.79795	1.03007	0.0459722	0.0117488	0.0123507	0.164162	0.53364		1.806	1.03007	0.0459722	0.0117488	0.0123507	0.172215	0.53364
	Photochemical ozone formation	kg NMVOC eq	0.0115374	0.00955663	1.96317e-05	0.00045833	0.00118151	9.90825e-05	0.000222173		0.0115404	0.00955663	1.96317e-05	0.00045833	0.00118151	0.000102088	0.000222173
	Particulate matter	disease inc.	4.8144e-07	4.53516e-07	3.01384e-10	7.1508e-09	1.53084e-08	1.4502e-09	3.71261e-09		4.81489e-07	4.53516e-07	3.01384e-10	7.1508e-09	1.53084e-08	1.4996e-09	3.71261e-09
	Human toxicity, non-cancer	CTUh	6.37074e-08	5.80471e-08	9.20457e-11	1.38502e-09	2.5001e-09	5.82497e-10	1.10066e-09		6.37219e-08	5.80471e-08	9.20457e-11	1.38502e-09	2.5001e-09	5.96996e-10	1.10066e-09
	Human toxicity, cancer	CTUh	2.70855e-09	2.50478e-09	4.77516e-12	4.52534e-11	7.06542e-11	2.63862e-11	5.6702e-11		2.70933e-09	2.50478e-09	4.77516e-12	4.52534e-11	7.06542e-11	2.71669e-11	5.6702e-11
	Acidification	mol H+ eq	0.0686106	0.0662795	3.54118e-05	0.000702246	0.00103942	0.000134482	0.000419467		0.068616	0.0662795	3.54118e-05	0.000702246	0.00103942	0.000139859	0.000419467
	Eutrophication, freshwater	kg P eq	0.000861248	0.000765816	2.65149e-06	4.28981e-05	1.33802e-05	8.27727e-06	2.82249e-05		0.000861636	0.000765816	2.65149e-06	4.28981e-05	1.33802e-05	8.66506e-06	2.82249e-05
	Eutrophication, marine	kg N eq	0.0191339	0.0183938	9.32339e-06	0.000144379	0.000381539	8.23961e-05	0.000122489		0.0191354	0.0183938	9.32339e-06	0.000144379	0.000381539	8.38883e-05	0.000122489
	Eutrophication, terrestrial	mol N eq	0.287272	0.280268	7.30475e-05	0.00146336	0.00417316	0.000322508	0.000971946		0.287283	0.280268	7.30475e-05	0.00146336	0.00417316	0.000333559	0.000971946
	Ecotoxicity, freshwater	CTUe	108.457	98.7471	0.24146	3.04386	2.17389	1.00675	3.24403		108.496	98.7471	0.24146	3.04386	2.17389	1.04618	3.24403
	Land use	Pt	328.547	321.943	0.0709867	3.60401	2.24924	0.177396	0.502308		328.554	321.943	0.0709867	3.60401	2.24924	0.184641	0.502308
	Water use	m3 depriv.	1.92844	1.80992	0.00286606	0.0676803	0.00836605	0.0103767	0.0292374		1.92887	1.80992	0.00286606	0.0676803	0.00836605	0.0108015	0.0292374
	Resource use, fossils	MJ	56.1649	34.8939	1.00412	2.30478	2.5676	3.62851	11.766		56.3416	34.8939	1.00412	2.30478	2.5676	3.80515	11.766
	Resource use, minerals and metals	kg Sb eq	5.50798e-05	4.80846e-05	6.43127e-08	1.82151e-06	4.08115e-06	2.62881e-07	7.65328e-07		5.50907e-05	4.80846e-05	6.43127e-08	1.82151e-06	4.08115e-06	2.73759e-07	7.65328e-07
Pizza 74	Climate change	kg CO2 eq	2.80498	1.99846	0.0973326	0.264123	0.179438	0.0723823	0.193243		2.95373	1.99846	0.0973326	0.264123	0.179438	0.0723823	0.341991
	Ozone depletion	kg CFC11 eq	4.03164e-07	1.70036e-07	5.56813e-08	2.88736e-08	4.05148e-08	8.3016e-08	2.50424e-08		4.91232e-07	1.70036e-07	5.56813e-08	2.88736e-08	4.05148e-08	8.3016e-08	1.13111e-07
	Ionising radiation	kBq U-235 eq	1.45074	0.180302	0.580235	0.0274517	0.0130576	0.399221	0.250475		2.3689	0.180302	0.580235	0.0274517	0.0130576	0.399221	1.16863
	Photochemical ozone formation	kg NMVOC eq	0.00798111	0.00491022	0.00022179	0.00127075	0.00122338	0.000157956	0.000197007		0.00832378	0.00491022	0.00022179	0.00127075	0.00122338	0.000157956	0.000539681
	Particulate matter	disease inc.	2.41963e-07	1.79643e-07	3.64164e-09	3.70186e-08	1.63044e-08	2.5442e-09	2.81051e-09		2.47595e-07	1.79643e-07	3.64164e-09	3.70186e-08	1.63044e-08	2.5442e-09	8.44275e-09
	Human toxicity, non-cancer	CTUh	5.69634e-08	4.65068e-08	1.07542e-09	4.73361e-09	2.64328e-09	7.56656e-10	1.24766e-09		5.86165e-08	4.65068e-08	1.07542e-09	4.73361e-09	2.64328e-09	7.56656e-10	2.90075e-09
	Human toxicity, cancer	CTUh	2.03385e-09	1.6057e-09	5.71053e-11	2.02713e-10	7.51171e-11	4.05851e-11	5.26341e-11		2.12286e-09	1.6057e-09	5.71053e-11	2.02713e-10	7.51171e-11	4.05851e-11	1.41643e-10
	Acidification	mol H+ eq	0.0288646	0.0251077	0.000401355	0.00176096	0.00107973	0.000281682	0.000233211		0.0294776	0.0251077	0.000401355	0.00176096	0.00107973	0.000281682	0.000846252
	Eutrophication, freshwater	kg P eq	0.000635518	0.000471472	2.87973e-05	8.81647e-05	1.4216e-05	1.97542e-05	1.31135e-05		0.000679733	0.000471472	2.87973e-05	8.81647e-05	1.4216e-05	1.97542e-05	5.73283e-05
	Eutrophication, marine	kg N eq	0.0113452	0.010124	0.000112863	0.000436722	0.000394072	7.80781e-05	0.000199483		0.0115153	0.010124	0.000112863	0.000436722	0.000394072	7.80781e-05	0.000369619
	Eutrophication, terrestrial	mol N eq	0.11274	0.101857	0.000845228	0.00454825	0.0043101	0.000590108	0.000589909		0.114	0.101857	0.000845228	0.00454825	0.0043101	0.000590108	0.00184989
	Ecotoxicity, freshwater	CTUe	77.8683	58.771	2.97338	9.9196	2.30255	2.06424	1.83753		82.3644	58.771	2.97338	9.9196	2.30255	2.06424	6.33366
	Land use	Pt	157.786	117.524	0.554741	36.64	2.39819	0.364927	0.30427		158.612	117.524	0.554741	36.64	2.39819	0.364927	1.13026
	Water use	m3 depriv.	1.80016	1.47062	0.031245	0.249547	0.00890676	0.0214454	0.0183929		1.84859	1.47062	0.031245	0.249547	0.00890676	0.0214454	0.0668257
	Resource use, fossils	MJ	47.5554	13.9543	12.726	3.7574	2.71275	8.83741	5.56762		67.6945	13.9543	12.726	3.7574	2.71275	8.83741	25.7067
	Resource use, minerals and metals	kg Sb eq	2.94273e-05	1.71046e-05	7.90529e-07	6.17968e-06	4.3465e-06	5.58793e-07	4.47181e-07		3.06675e-05	1.71046e-05	7.90529e-07	6.17968e-06	4.3465e-06	5.58793e-07	1.68737e-06
Pizza 75	Climate change	kg CO2 eq	1.88249	1.07397	0.0993379	0.264123	0.179438	0.0723823	0.193243		2.03124	1.07397	0.0993379	0.264123	0.179438	0.0723823	0.341991
	Ozone depletion	kg CFC11 eq	3.68103e-07	1.34342e-07	5.6314e-08	2.88736e-08	4.05148e-08	8.3016e-08	2.50424e-08		4.56171e-07	1.34342e-07	5.6314e-08	2.88736e-08	4.05148e-08	8.3016e-08	1.13111e-07
	Ionising radiation	kBq U-235 eq	1.53499	0.258163	0.586623	0.0274517	0.0130576	0.399221	0.250475		2.45315	0.258163	0.586623	0.0274517	0.0130576	0.399221	1.16863
	Photochemical ozone formation	kg NMVOC eq	0.00687817	0.00380366	0.00022542	0.00127075	0.00122338	0.000157956	0.000197007		0.00722085	0.00380366	0.00022542	0.00127075	0.00122338	0.000157956	0.000539681
	Particulate matter	disease inc.	1.92298e-07	1.29911e-07	3.70928e-09	3.70186e-08	1.63044e-08	2.5442e-09	2.81051e-09		1.9793e-07	1.29911e-07	3.70928e-09	3.70186e-08	1.63044e-08	2.5442e-09	8.44275e-09
	Human toxicity, non-cancer	CTUh	5.53232e-08	4.48456e-08	1.09636e-09	4.73361e-09	2.64328e-09	7.56656e-10	1.24766e-09		5.69763e-08	4.48456e-08	1.09636e-09	4.73361e-09	2.64328e-09	7.56656e-10	2.90075e-09
	Human toxicity, cancer	CTUh	1.4712e-09	1.0422e-09	5.79578e-11	2.02713e-10	7.51171e-11	4.05851e-11	5.26341e-11		1.56021e-09	1.0422e-09	5.79578e-11	2.02713e-10	7.51171e-11	4.05851e-11	1.41643e-10
	Acidification	mol H+ eq	0.0226209	0.0188555	0.000409785	0.00176096	0.00107973	0.000281682	0.000233211		0.0232339	0.0188555	0.000409785	0.00176096	0.00107973	0.000281682	0.000846252
	Eutrophication, freshwater	kg P eq	0.000462747	0.000298208	2.92913e-05	8.81647e-05	1.4216e-05	1.97542e-05	1.31135e-05		0.000506962	0.000298208	2.92913e-05	8.81647e-05	1.4216e-05	1.97542e-05	5.73283e-05
	Eutrophication, marine	kg N eq	0.00811366	0.00688926	0.000116048	0.000436722	0.000394072	7.80781e-05	0.000199483		0.0082838	0.00688926	0.000116048	0.000436722	0.000394072	7.80781e-05	0.000369619
	Eutrophication, terrestrial	mol N eq	0.0887313	0.0778213	0.000871627	0.00454825	0.0043101	0.000590108	0.000589909		0.0899913	0.0778213	0.000871627	0.00454825	0.0043101	0.000590108	0.00184989
	Ecotoxicity, freshwater	CTUe	80.8521	61.6721	3.0561	9.9196	2.30255	2.06424	1.83753		85.3483	61.6721	3.0561	9.9196	2.30255	2.06424	6.33366
	Land use	Pt	112.363	72.0933	0.562464	36.64	2.39819	0.364927	0.30427		113.189	72.0933	0.562464	36.64	2.39819	0.364927	1.13026
	Water use	m3 depriv.	2.35823	2.02828	0.0316606	0.249547	0.00890676	0.0214454	0.0183929		2.40667	2.02828	0.0316606	0.249547	0.00890676	0.0214454	0.0668257
	Resource use, fossils	MJ	47.4788	13.7361	12.8675	3.7574	2.71275	8.83741	5.56762		67.6179	13.7361	12.8675	3.7574	2.71275	8.83741	25.7067
	Resource use, minerals and metals	kg Sb eq	1.84984e-05	6.16498e-06	8.01233e-07	6.17968e-06	4.3465e-06	5.58793e-07	4.47181e-07		1.97386e-05	6.16498e-06	8.01233e-07	6.17968e-06	4.3465e-06	5.58793e-07	1.68737e-06
Pizza 76	Climate change	kg CO2 eq	3.16746	2.61258	0.0107068	0.155717	0.172269	0.103523	0.112661		3.16877	2.61258	0.0107068	0.155717	0.172269	0.103523	0.113965
	Ozone depletion	kg CFC11 eq	7.34329e-07	4.90671e-07	5.34355e-09	8.90555e-09	3.88693e-08	1.74334e-07	1.62056e-08		7.35102e-07	4.90671e-07	5.34355e-09	8.90555e-09	3.88693e-08	1.74334e-07	1.6978e-08
	Ionising radiation	kBq U-235 eq	3.94341	3.16323	0.0557403	0.0140986	0.0125105	0.53364	0.164192		3.95146	3.16323	0.0557403	0.0140986	0.0125105	0.53364	0.172245
	Photochemical ozone formation	kg NMVOC eq	0.00958877	0.00748919	2.39831e-05	0.000549996	0.00119679	0.000222173	0.000106639		0.00959178	0.00748919	2.39831e-05	0.000549996	0.00119679	0.000222173	0.000109644
	Particulate matter	disease inc.	2.85728e-07	2.56012e-07	3.78055e-10	8.58096e-09	1.55064e-08	3.71261e-09	1.5388e-09		2.85778e-07	2.56012e-07	3.78055e-10	8.58096e-09	1.55064e-08	3.71261e-09	1.5882e-09
	Human toxicity, non-cancer	CTUh	9.86459e-08	9.25942e-08	1.16763e-10	1.66202e-09	2.53243e-09	1.10066e-09	6.39798e-10		9.86604e-08	9.25942e-08	1.16763e-10	1.66202e-09	2.53243e-09	1.10066e-09	6.54297e-10
	Human toxicity, cancer	CTUh	2.49622e-09	2.27924e-09	5.92573e-12	5.43041e-11	7.15681e-11	5.6702e-11	2.84786e-11		2.497e-09	2.27924e-09	5.92573e-12	5.43041e-11	7.15681e-11	5.6702e-11	2.92593e-11
	Acidification	mol H+ eq	0.0391214	0.0366228	4.41934e-05	0.000842695	0.00105287	0.000419467	0.000139465		0.0391268	0.0366228	4.41934e-05	0.000842695	0.00105287	0.000419467	0.000144842
	Eutrophication, freshwater	kg P eq	0.000873776	0.000768923	3.24401e-06	5.14778e-05	1.35533e-05	2.82249e-05	8.35293e-06		0.000874164	0.000768923	3.24401e-06	5.14778e-05	1.35533e-05	2.82249e-05	8.74073e-06
	Eutrophication, marine	kg N eq	0.0113518	0.0105643	1.25323e-05	0.000173254	0.000386474	0.000122489	9.27697e-05		0.0113533	0.0105643	1.25323e-05	0.000173254	0.000386474	0.000122489	9.42619e-05
	Eutrophication, terrestrial	mol N eq	0.15101	0.143617	9.57357e-05	0.00175603	0.00422714	0.000971946	0.000341953		0.151021	0.143617	9.57357e-05	0.00175603	0.00422714	0.000971946	0.000353004
	Ecotoxicity, freshwater	CTUe	120.075	109.606	0.323107	3.65263	2.20201	3.24403	1.04736		120.114	109.606	0.323107	3.65263	2.20201	3.24403	1.08679
	Land use	Pt	129.775	122.404	0.0828082	4.32481	2.27833	0.502308	0.183352		129.783	122.404	0.0828082	4.32481	2.27833	0.502308	0.190597
	Water use	m3 depriv.	2.84716	2.714	0.00351113	0.0812164	0.00847426	0.0292374	0.0107208		2.84758	2.714	0.00351113	0.0812164	0.00847426	0.0292374	0.0111456
	Resource use, fossils	MJ	104.813	82.8263	1.21928	2.76574	2.60081	11.766	3.63472		104.989	82.8263	1.21928	2.76574	2.60081	11.766	3.81135
	Resource use, minerals and metals	kg Sb eq	4.51989e-05	3.77635e-05	7.92328e-08	2.18582e-06	4.13393e-06	7.65328e-07	2.71132e-07		4.52098e-05	3.77635e-05	7.92328e-08	2.18582e-06	4.13393e-06	7.65328e-07	2.82009e-07
Pizza 77	Climate change	kg CO2 eq	2.96919	2.11441	0.193034	0.240112	0.175651	0.0723823	0.173599		3.11794	2.11441	0.193034	0.240112	0.175651	0.0723823	0.322347
	Ozone depletion	kg CFC11 eq	6.8352e-07	4.30229e-07	7.9463e-08	2.62487e-08	3.96599e-08	8.3016e-08	2.49036e-08		7.71589e-07	4.30229e-07	7.9463e-08	2.62487e-08	3.96599e-08	8.3016e-08	1.12972e-07
	Ionising radiation	kBq U-235 eq	4.06047	2.82325	0.549838	0.0249561	0.0127821	0.399221	0.25042		4.97863	2.82325	0.549838	0.0249561	0.0127821	0.399221	1.16858
	Photochemical ozone formation	kg NMVOC eq	0.0119916	0.00652575	0.00277172	0.00115523	0.00119756	0.000157956	0.000183383		0.0123343	0.00652575	0.00277172	0.00115523	0.00119756	0.000157956	0.000526057
	Particulate matter	disease inc.	2.4809e-07	1.48684e-07	4.46055e-08	3.36533e-08	1.59603e-08	2.5442e-09	2.64216e-09		2.53722e-07	1.48684e-07	4.46055e-08	3.36533e-08	1.59603e-08	2.5442e-09	8.27441e-09
	Human toxicity, non-cancer	CTUh	8.52058e-08	6.30688e-08	1.33467e-08	4.30328e-09	2.5875e-09	7.56656e-10	1.14276e-09		8.68589e-08	6.30688e-08	1.33467e-08	4.30328e-09	2.5875e-09	7.56656e-10	2.79586e-09
	Human toxicity, cancer	CTUh	2.53544e-09	1.79514e-09	3.92984e-10	1.84285e-10	7.35321e-11	4.05851e-11	4.89062e-11		2.62444e-09	1.79514e-09	3.92984e-10	1.84285e-10	7.35321e-11	4.05851e-11	1.37915e-10
	Acidification	mol H+ eq	0.0269536	0.0203553	0.00343434	0.00160087	0.00105694	0.000281682	0.000224525		0.0275667	0.0203553	0.00343434	0.00160087	0.00105694	0.000281682	0.000837566
	Eutrophication, freshwater	kg P eq	0.00329075	0.0031169	4.70573e-05	8.01497e-05	1.3916e-05	1.97542e-05	1.29723e-05		0.00333496	0.0031169	4.70573e-05	8.01497e-05	1.3916e-05	1.97542e-05	5.71871e-05
	Eutrophication, marine	kg N eq	0.0205238	0.0184819	0.00100176	0.00039702	0.000385757	7.80781e-05	0.000179254		0.0206939	0.0184819	0.00100176	0.00039702	0.000385757	7.80781e-05	0.00034939
	Eutrophication, terrestrial	mol N eq	0.0996584	0.0746902	0.0154664	0.00413477	0.00421915	0.000590108	0.000557678		0.100918	0.0746902	0.0154664	0.00413477	0.00421915	0.000590108	0.00181766
	Ecotoxicity, freshwater	CTUe	125.296	77.7533	32.4505	9.01782	2.25396	2.06424	1.75643		129.792	77.7533	32.4505	9.01782	2.25396	2.06424	6.25256
	Land use	Pt	252.918	100.359	116.243	33.3091	2.34758	0.364927	0.29387		253.744	100.359	116.243	33.3091	2.34758	0.364927	1.11986
	Water use	m3 depriv.	6.24085	5.92648	0.0396405	0.226861	0.00871882	0.0214454	0.0177046		6.28929	5.92648	0.0396405	0.226861	0.00871882	0.0214454	0.0661374
	Resource use, fossils	MJ	106.06	72.5478	13.0469	3.41582	2.65551	8.83741	5.55674		126.199	72.5478	13.0469	3.41582	2.65551	8.83741	25.6959
	Resource use, minerals and metals	kg Sb eq	4.50433e-05	3.20412e-05	2.13781e-06	5.61789e-06	4.25478e-06	5.58793e-07	4.32839e-07		4.62835e-05	3.20412e-05	2.13781e-06	5.61789e-06	4.25478e-06	5.58793e-07	1.67303e-06
Pizza 78	Climate change	kg CO2 eq	2.06336	1.2027	0.192015	0.240112	0.176808	0.0723823	0.179343		2.21211	1.2027	0.192015	0.240112	0.176808	0.0723823	0.328092
	Ozone depletion	kg CFC11 eq	4.09792e-07	1.56224e-07	7.94368e-08	2.62487e-08	3.99211e-08	8.3016e-08	2.4946e-08		4.97861e-07	1.56224e-07	7.94368e-08	2.62487e-08	3.99211e-08	8.3016e-08	1.13015e-07
	Ionising radiation	kBq U-235 eq	1.7976	0.56035	0.54977	0.0249561	0.0128663	0.399221	0.250437		2.71576	0.56035	0.54977	0.0249561	0.0128663	0.399221	1.1686
	Photochemical ozone formation	kg NMVOC eq	0.00995757	0.00448094	0.00277043	0.00115523	0.00120545	0.000157956	0.000187568		0.0103002	0.00448094	0.00277043	0.00115523	0.00120545	0.000157956	0.000530242
	Particulate matter	disease inc.	1.91318e-07	9.17839e-08	4.45765e-08	3.36533e-08	1.60654e-08	2.5442e-09	2.69428e-09		1.9695e-07	9.17839e-08	4.45765e-08	3.36533e-08	1.60654e-08	2.5442e-09	8.32652e-09
	Human toxicity, non-cancer	CTUh	6.12014e-08	3.90237e-08	1.33382e-08	4.30328e-09	2.60455e-09	7.56656e-10	1.17506e-09		6.28545e-08	3.90237e-08	1.33382e-08	4.30328e-09	2.60455e-09	7.56656e-10	2.82815e-09
	Human toxicity, cancer	CTUh	1.77155e-09	1.02983e-09	3.92784e-10	1.84285e-10	7.40164e-11	4.05851e-11	5.00492e-11		1.86056e-09	1.02983e-09	3.92784e-10	1.84285e-10	7.40164e-11	4.05851e-11	1.39058e-10
	Acidification	mol H+ eq	0.0190228	0.0124191	0.00343003	0.00160087	0.0010639	0.000281682	0.000227179		0.0196358	0.0124191	0.00343003	0.00160087	0.0010639	0.000281682	0.00084022
	Eutrophication, freshwater	kg P eq	0.0029823	0.0028085	4.68754e-05	8.01497e-05	1.40076e-05	1.97542e-05	1.30159e-05		0.00302651	0.0028085	4.68754e-05	8.01497e-05	1.40076e-05	1.97542e-05	5.72307e-05
	Eutrophication, marine	kg N eq	0.0187165	0.0166676	0.000999891	0.00039702	0.000388298	7.80781e-05	0.000185539		0.0188866	0.0166676	0.000999891	0.00039702	0.000388298	7.80781e-05	0.000355675
	Eutrophication, terrestrial	mol N eq	0.0733527	0.0483654	0.0154481	0.00413477	0.00424694	0.000590108	0.000567446		0.0746127	0.0483654	0.0154481	0.00413477	0.00424694	0.000590108	0.00182743
	Ecotoxicity, freshwater	CTUe	96.1264	48.5927	32.4011	9.01782	2.26881	2.06424	1.78171		100.623	48.5927	32.4011	9.01782	2.26881	2.06424	6.27784
	Land use	Pt	225.192	72.616	116.242	33.3091	2.36305	0.364927	0.297049		226.018	72.616	116.242	33.3091	2.36305	0.364927	1.12304
	Water use	m3 depriv.	5.97467	5.66006	0.0396086	0.226861	0.00877624	0.0214454	0.0179192		6.02311	5.66006	0.0396086	0.226861	0.00877624	0.0214454	0.066352
	Resource use, fossils	MJ	54.4281	20.8977	13.044	3.41582	2.673	8.83741	5.56007		74.5672	20.8977	13.044	3.41582	2.673	8.83741	25.6992
	Resource use, minerals and metals	kg Sb eq	1.81605e-05	5.12792e-06	2.13588e-06	5.61789e-06	4.2828e-06	5.58793e-07	4.37219e-07		1.94007e-05	5.12792e-06	2.13588e-06	5.61789e-06	4.2828e-06	5.58793e-07	1.67741e-06
Pizza 79	Climate change	kg CO2 eq	2.8008	1.93582	0.0921446	0.301855	0.183562	0.0723823	0.215036		2.94955	1.93582	0.0921446	0.301855	0.183562	0.0723823	0.363785
	Ozone depletion	kg CFC11 eq	4.32125e-07	1.95631e-07	5.38399e-08	3.29984e-08	4.1446e-08	8.3016e-08	2.51934e-08		5.20194e-07	1.95631e-07	5.38399e-08	3.29984e-08	4.1446e-08	8.3016e-08	1.13262e-07
	Ionising radiation	kBq U-235 eq	1.59001	0.334034	0.561486	0.0313733	0.0133578	0.399221	0.250536		2.50817	0.334034	0.561486	0.0313733	0.0133578	0.399221	1.1687
	Photochemical ozone formation	kg NMVOC eq	0.00863319	0.0053476	0.000212029	0.00145229	0.0012515	0.000157956	0.000211815		0.00897586	0.0053476	0.000212029	0.00145229	0.0012515	0.000157956	0.000554489
	Particulate matter	disease inc.	2.07042e-07	1.39056e-07	3.46362e-09	4.2307e-08	1.66791e-08	2.5442e-09	2.99285e-09		2.12675e-07	1.39056e-07	3.46362e-09	4.2307e-08	1.66791e-08	2.5442e-09	8.62509e-09
	Human toxicity, non-cancer	CTUh	5.48621e-08	4.36098e-08	1.02018e-09	5.40984e-09	2.70404e-09	7.56656e-10	1.36155e-09		5.65152e-08	4.36098e-08	1.02018e-09	5.40984e-09	2.70404e-09	7.56656e-10	3.01465e-09
	Human toxicity, cancer	CTUh	1.9285e-09	1.46796e-09	5.47497e-11	2.31672e-10	7.68437e-11	4.05851e-11	5.66889e-11		2.01751e-09	1.46796e-09	5.47497e-11	2.31672e-10	7.68437e-11	4.05851e-11	1.45698e-10
	Acidification	mol H+ eq	0.022886	0.018865	0.000379611	0.00201252	0.00110454	0.000281682	0.000242672		0.0234991	0.018865	0.000379611	0.00201252	0.00110454	0.000281682	0.000855713
	Eutrophication, freshwater	kg P eq	0.00275546	0.00257966	2.74762e-05	0.00010076	1.45427e-05	1.97542e-05	1.32666e-05		0.00279968	0.00257966	2.74762e-05	0.00010076	1.45427e-05	1.97542e-05	5.74814e-05
	Eutrophication, marine	kg N eq	0.0188517	0.0175451	0.000104848	0.000499111	0.00040313	7.80781e-05	0.00022136		0.0190218	0.0175451	0.000104848	0.000499111	0.00040313	7.80781e-05	0.000391495
	Eutrophication, terrestrial	mol N eq	0.0852205	0.0736176	0.000780484	0.005198	0.00440917	0.000590108	0.000625142		0.0864805	0.0736176	0.000780484	0.005198	0.00440917	0.000590108	0.00188513
	Ecotoxicity, freshwater	CTUe	71.7674	51.3201	2.76584	11.3367	2.35547	2.06424	1.9251		76.2635	51.3201	2.76584	11.3367	2.35547	2.06424	6.42124
	Land use	Pt	151.689	106.146	0.534524	41.8743	2.45331	0.364927	0.315596		152.515	106.146	0.534524	41.8743	2.45331	0.364927	1.14159
	Water use	m3 depriv.	4.87698	4.51203	0.0300585	0.285197	0.00911149	0.0214454	0.0191361		4.92541	4.51203	0.0300585	0.285197	0.00911149	0.0214454	0.0675689
	Resource use, fossils	MJ	51.4021	17.6045	12.3115	4.29417	2.77511	8.83741	5.57947		71.5412	17.6045	12.3115	4.29417	2.77511	8.83741	25.7186
	Resource use, minerals and metals	kg Sb eq	3.31545e-05	1.98634e-05	7.60609e-07	7.06249e-06	4.44641e-06	5.58793e-07	4.62807e-07		3.43947e-05	1.98634e-05	7.60609e-07	7.06249e-06	4.44641e-06	5.58793e-07	1.703e-06
Pizza 80	Climate change	kg CO2 eq	2.05982	1.17279	0.0992409	0.310733	0.184526	0.0723823	0.220152		2.20857	1.17279	0.0992409	0.310733	0.184526	0.0723823	0.368901
	Ozone depletion	kg CFC11 eq	4.37501e-07	1.98141e-07	5.54829e-08	3.39689e-08	4.16637e-08	8.3016e-08	2.52287e-08		5.2557e-07	1.98141e-07	5.54829e-08	3.39689e-08	4.16637e-08	8.3016e-08	1.13297e-07
	Ionising radiation	kBq U-235 eq	1.5221	0.248913	0.577687	0.0322961	0.0134279	0.399221	0.25055		2.44025	0.248913	0.577687	0.0322961	0.0134279	0.399221	1.16871
	Photochemical ozone formation	kg NMVOC eq	0.0153966	0.0120466	0.000223728	0.001495	0.00125807	0.000157956	0.000215273		0.0157393	0.0120466	0.000223728	0.001495	0.00125807	0.000157956	0.000557947
	Particulate matter	disease inc.	2.30598e-07	1.61009e-07	3.69122e-09	4.35513e-08	1.67667e-08	2.5442e-09	3.0354e-09		2.3623e-07	1.61009e-07	3.69122e-09	4.35513e-08	1.67667e-08	2.5442e-09	8.66764e-09
	Human toxicity, non-cancer	CTUh	3.81036e-08	2.65825e-08	1.08914e-09	5.56895e-09	2.71824e-09	7.56656e-10	1.38814e-09		3.97567e-08	2.65825e-08	1.08914e-09	5.56895e-09	2.71824e-09	7.56656e-10	3.04124e-09
	Human toxicity, cancer	CTUh	1.44812e-09	9.7691e-10	5.72599e-11	2.38486e-10	7.72472e-11	4.05851e-11	5.7636e-11		1.53713e-09	9.7691e-10	5.72599e-11	2.38486e-10	7.72472e-11	4.05851e-11	1.46645e-10
	Acidification	mol H+ eq	0.0276298	0.0235117	0.000409458	0.00207171	0.00111034	0.000281682	0.000244883		0.0282428	0.0235117	0.000409458	0.00207171	0.00111034	0.000281682	0.000857924
	Eutrophication, freshwater	kg P eq	0.000415832	0.000235359	2.90744e-05	0.000103723	1.46191e-05	1.97542e-05	1.33024e-05		0.000460047	0.000235359	2.90744e-05	0.000103723	1.46191e-05	1.97542e-05	5.75171e-05
	Eutrophication, marine	kg N eq	0.00918105	0.00784101	0.000116465	0.000513791	0.000405247	7.80781e-05	0.000226462		0.00935119	0.00784101	0.000116465	0.000513791	0.000405247	7.80781e-05	0.000396597
	Eutrophication, terrestrial	mol N eq	0.0868983	0.0750079	0.000883707	0.00535088	0.00443232	0.000590108	0.000633382		0.0881583	0.0750079	0.000883707	0.00535088	0.00443232	0.000590108	0.00189337
	Ecotoxicity, freshwater	CTUe	68.6785	47.5605	3.07029	11.6701	2.36784	2.06424	1.94552		73.1747	47.5605	3.07029	11.6701	2.36784	2.06424	6.44166
	Land use	Pt	96.4015	49.5896	0.556622	43.1059	2.46619	0.364927	0.318243		97.2275	49.5896	0.556622	43.1059	2.46619	0.364927	1.14424
	Water use	m3 depriv.	1.75978	1.38515	0.0311306	0.293585	0.00915933	0.0214454	0.0193094		1.80822	1.38515	0.0311306	0.293585	0.00915933	0.0214454	0.0677422
	Resource use, fossils	MJ	49.8922	15.5891	12.6733	4.42047	2.78968	8.83741	5.58224		70.0313	15.5891	12.6733	4.42047	2.78968	8.83741	25.7214
	Resource use, minerals and metals	kg Sb eq	2.73737e-05	1.38174e-05	7.91172e-07	7.27021e-06	4.46975e-06	5.58793e-07	4.66459e-07		2.86139e-05	1.38174e-05	7.91172e-07	7.27021e-06	4.46975e-06	5.58793e-07	1.70665e-06
