# Supplementary material for: Life cycle inventory and assessment data for quantifying the environmental impacts of a wide range of food products belonging to the same food category: A case study of 80 pizzas representatives of the French retail market
Source: Data Brief. 2022 Feb 13;41:107950. doi: 10.1016/j.dib.2022.107950 (PMC8866676; doi:10.1016/j.dib.2022.107950)
Supplement: Supplementary file 1 [file mmc1.zip › dataset_pizzas_nutritional data.xlsx]

## Sheet: Nutritional Data
	Energy	Fats	Saturated fatty acids	Carbohydrates	Sugars	Fibres	Proteins	Sodium	Dough/Topping	mass animal products/mass vegetal products	% Cheese	% Tomato sauce and vegetables	% Dough	% Meat and fish
	kcal/100g	g/100g	g/100g	g/100g	g/100g	g/100g	g/100g	g/100g	/	/	%	%	%	%
Pizza 1	189.809	4.72278	1.64635	27.2542	2.27922	2.1816	9.66007	0.676802	1.27273	0.739762	6	31.7	44	18.3
Pizza 2	191.325	3.20591	1.00321	31.0554	2.88793	2.65417	8.10644	0.586769	0.818182	0.212856	7.65	27.45	55	9.9
Pizza 3	200	6.5	4	25	1.95073	2.49285	11	0.65	1.63158	0.386963	16.12	34.1	38	11.78
Pizza 4	190	6.5	4	19	2.02648	2.22303	13	0.7	1.63158	0.57679	17.36	25.42	38	19.22
Pizza 5	223	5.6	1.06335	34.8	2.74869	2.57475	8.3	0.666831	0.818182	0.183782	7.875	29.475	55	7.65
Pizza 6	191	3.1	1.26554	31.2	2.50716	2.18415	9.5	0.708729	1.12766	0.406173	9.805	24.115	47	19.08
Pizza 7	224	5.8	1.09312	34.8	2.70971	2.56062	8.2	0.668199	0.818182	0.219512	8.1	27	55	9.9
Pizza 8	222	7.3	3	29.2	2.42206	2.10847	9.9	0.5	1.38095	0.506932	22.04	24.36	42	11.6
Pizza 9	255	9.8	4.4	29	2.5491	2.04157	11	0.84	1.09644	0.652893	25.4	12.8	47.7	14.1
Pizza 10	229	6.1	1.66102	33.4	2.71791	2.32298	10.2	0.682199	0.960784	0.350804	14.945	24.2	51	11.025
Pizza 11	193	4.2	2.7	30	2.29828	2.20178	8.9	0.49	1.27273	0.388889	16.24	29.12	44	11.76
Pizza 12	203	6.1	2.5	27.3	1.89545	2.42999	9.7	0.66	1.43902	0.313974	12.095	35.185	41	11.8
Pizza 13	175.944	4.54863	2.12059	23.2423	2.1379	2.3431	9.1505	0.472517	1.41546	0.288345	8.3212	28.714	41.4	9.5518
Pizza 14	191	5.9	3.2	21.8	2.08355	2.47496	11.3	0.53	1.23714	0.348198	17.5854	29.309	44.7	8.1844
Pizza 15	183	5.7	1.9	24.2	2.40225	2.69669	8.7	0.5	1.22222	0.209555	8.25	37.675	45	9.075
Pizza 16	212	6.1	2.2	29.7	4.2677	2.92725	9.7	0.63	0.724138	0.352082	13.44	15.96	58	12.6
Pizza 17	192	5.7	2.4	26.7	4.41904	2.70042	8.5	0.36	1.12766	0.380453	15.105	25.44	47	12.455
Pizza 18	208	8.1	3.26125	22.6	2.15291	2.36843	11.1	0.526077	1.32558	0.418625	14.25	13.71	43	0
Pizza 19	240	9	3.23384	26	1.96178	2.41432	13	0.658393	1.7027	0.530222	18.9	28.35	37	15.75
Pizza 20	208	6.1	2.12146	27.5	2.43837	2.46855	10.7	0.595846	1.63158	0.436369	15.5	31.62	38	14.88
Pizza 21	207	6.7	2.6	25.6	2.48821	2.60665	10.3	0.48	0.776199	0.293661	12.7	21.83	56.3	10
Pizza 22	196	5.8	2.6	25.8	2.1986	2.61209	9	0.48	1.12314	0.35318	15.4	26.8	47.1	10.7
Pizza 23	227	7.4	2.6	31.8	2.73899	2.50762	6.8	0.456	0.818182	0.25	10.6	25	55	9.4
Pizza 24	230	6.8	4.55671	31	2.36308	2.18812	11.3	0.599271	1.12766	0.400953	28.62	24.38	47	0
Pizza 25	233	9.1	4.2	26.7	3.81169	2.83777	11.1	0.52	0.703578	0.390511	28.084	13.216	58.7	0
Pizza 26	293	15	7.68042	27.9	2.27249	1.67762	11.5	0.472507	1.38095	1.19877	12.76	1.16	42	10.73
Pizza 27	224	8.8	4.83883	25.4	2.24261	2.25561	10.8	0.499673	1.17391	0.411632	29.16	24.84	46	0
Pizza 28	241	11.5	6	25.4	3.90797	2.36793	9	0.45	1.17391	0.674593	29.484	13.716	46	0
Pizza 29	240	11	7.5	22	2.02223	2.21931	13	0.7	1.63158	0.57679	36.58	25.42	38	0
Pizza 30	215	7	5	27	2.55375	3.77336	11	0.7	1.12766	0.380453	27.56	25.44	47	0
Pizza 31	230	10.2	4.61577	24.8	2.38747	2.6201	9.8	0.51424	1.04082	0.324153	26.52	26.52	49	0
Pizza 32	249	8.8	4.67556	31.1	2.15347	2.31673	11.4	0.56894	0.960784	0.382839	27.685	21.315	51	0
Pizza 33	254	10.8	4.5	28.2	2.33355	2.28604	10.9	0.52	1.08333	0.381444	23.764	26.21	48	0
Pizza 34	264	14.6	7.74759	19.1	1.6908	2.196	14	0.567334	1.5	0.639344	39	21	40	0
Pizza 35	268	10.8	4.21324	32.1	4.66355	2.45273	11.9	0.589278	0.694915	0.389167	28.02	11	59	0
Pizza 36	264	12	5.8	26.1	2.054	2.20125	11.6	0.44	1	0.488889	33	17.5	50	0
Pizza 37	228	9.6	4.33654	25.3	4.03679	3.03205	10.1	0.47	0.841621	0.394086	28.2426	17.366	54.3	0
Pizza 38	195	8.4	4.9201	20.2	2.07132	2.3478	9.7	0.469295	1.5	0.43769	28.8	25.2	40	0
Pizza 39	208	9.6	5.41521	20.3	2.02198	2.37185	10.2	0.517719	1.46914	0.419391	27.965	25.585	40.5	0
Pizza 40	208	8.6	4.6	23	1.77063	2.07619	9.5	0.37	3	0.420959	29.625	45.375	25	0
Pizza 41	252	10.9	5.7	26.8	2.14058	1.5663	11.7	0.53	2.57143	0.665556	39.96	32.04	28	0
Pizza 42	260	10.8	6.9	28.6	2.40683	1.9461	12.2	0.68	1.38095	0.58303	36.83	21.17	42	0
Pizza 43	250	11	7.11093	25	1.75327	2.19575	13	0.59944	1.63158	0.57679	36.58	22.32	38	0
Pizza 44	196	5.7	2.4	27	3.31212	2.57768	9.1	0.54	1.12766	0.260557	10.07	32.33	47	10.6
Pizza 45	199	5.5	1.6	27	3.00887	3.14691	10.3	0.42	0.724138	0.341265	10.08	10.92	58	13.44
Pizza 46	354	16.6	2.63605	33.1	2.2963	2.08313	18.1	0.403365	1.43902	0.430589	15.93	31.565	41	11.505
Pizza 47	225	10.6	2.6	20.7	2.24105	2.09063	10	0.29	1.5641	0.282209	7.32	32.33	39	12.81
Pizza 48	216	9	4.03243	22.8	2.5148	2.34998	10.9	0.5141	1.04082	0.351351	18	25	49	8
Pizza 49	187	4.2	3.12361	32.1	4.52314	2.97295	5.3	0.460866	0.785714	0.23335	18.92	25.08	40	0
Pizza 50	199	3.2	1.5	36.2	2.88675	2.72081	5.2	0.44	0.831502	0.0788581	7.3094	38.0906	54.6	0
Pizza 51	252	8.7	3.8	31.6	2.12342	3.09903	11.9	0.76	0.724138	0.132831	8.82	8.4	58	0
Pizza 52	244	8.9	4.6	29.7	2.4168	2.58772	10.6	0.54	0.694915	0.265823	21	20	59	0
Pizza 53	199	8.9	3.2	22	2.87673	2.5165	6.6	0.396	1.5641	0.265823	12	44	39	0
Pizza 54	219	6.1	3.9	29.2	2.0188	2.15059	10.3	0.53	1.06186	0.503759	20.1	31.4	48.5	0
Pizza 55	193	5	2.7	29	6.5	2.9	6.7	0.352	1.22222	0.12	11	44.26	45	0
Pizza 56	269	13	7.08325	26	1.88542	1.63279	12	0.601327	1.39234	1.34742	10.8	0.8	41.8	25.1
Pizza 57	280	15	4.93788	26.5	2.3079	2.08157	10.5	0.702581	1.36407	0.391392	14.137	29.226	42.3	13.936
Pizza 58	233	8.5	3.9	29	2.39572	2.18217	10	0.6	1.13675	0.402525	19.8	24.5	46.8	8.9
Pizza 59	210	7.3	3.5	26	2.49462	2.18546	10	0.52	1.32558	0.290359	15.39	34.542	43	7.125
Pizza 60	220	8.5	3.5	25	2.47861	2.23509	10	0.54	1.17391	0.385233	14.85	23.76	46	12.96
Pizza 61	249	9.7	3.9	31.4	2.49253	2.06831	8.9	0.771477	1.38095	0.431844	13.63	27.84	42	16.53
Pizza 62	226	10	4.3	22.7	3.43935	2.33719	10.6	0.61	1.43902	0.378883	11.21	21.24	41	14.16
Pizza 63	214	8.3	3.64923	24.6	2.64045	2.23376	10.2	0.547908	1.43902	0.303866	14.75	35.695	41	8.555
Pizza 64	213	8.6	5.1	25.1	2.80987	2.09197	8.9	0.7	1.38095	0.374759	21.46	30.74	42	0
Pizza 65	237	7.7	5.31555	30.7	2.5612	2.4714	10.3	0.67066	0.785714	0.25	10	20.5	56	0
Pizza 66	240	9	5.79352	28	1.78327	2.14973	11	0.602146	1.7027	0.624168	29.61	24.57	37	8.82
Pizza 67	243	11	6.3	25	1.95843	2.00077	11	0.72	1.32558	0.533037	18.81	22.23	43	15.96
Pizza 68	270	14	5.7	26	2.32773	2.10449	10	0.59	1.35294	0.377932	13.8	30.0725	42.5	13.6275
Pizza 69	320	17.2	7.4	30.3	1.64345	1.48208	11	0.6	2.0303	1.15054	29	13.5	33	24.5
Pizza 70	280	12	7.03762	30	1.86371	2.08863	12	0.562734	1.22222	1.09424	15.95	2.75	45	18.7
Pizza 71	236	10.5	4.4	26.1	2.54333	2.21135	8.2	0.54	1.21729	0.373626	13.6	27.7	45.1	13.6
Pizza 72	229	8.5	3.7	27	2.51386	2.05533	11	0.83	1.15517	0.567398	21.5	17.4	46.4	14.7
Pizza 73	267	11	4.5	31	2.49416	2.05715	11	0.87	1.09205	0.638889	27.9	13.4	47.8	11.2
Pizza 74	235	11	5.6	25	2.45848	1.94387	8.9	0.4	1.22222	0.821494	9.35	9.9	45	9.9
Pizza 75	185	5.1	0.716972	26.1	2.93497	2.47497	8.6	0.421418	1.38095	0.16171	2.32	44.08	42	11.6
Pizza 76	234	6.7	3.1	33.8	1.97594	1.61632	9.7	0.47	2.7037	0.539409	15.33	37.96	27	19.71
Pizza 77	223.406	8.31012	4.07552	24.7748	2.13275	2.503	11.0805	0.623097	1.22222	0.454334	13.75	23.76	45	12.65
Pizza 78	239	9	4.3	28	2.20293	2.41962	9	0.44	1.22222	0.485222	11.77	22.33	45	12.65
Pizza 79	250	11.4	4.10942	26.4	2.3684	1.89997	10.4	0.514797	1.04082	0.957551	11.73	0	49	10.71
Pizza 80	207	8.3	3.1	22.2	2.65152	2.3399	10.2	0.44	1.32558	0.246883	7	37.2	43	12.8
