# Supplementary material for: Life cycle inventory and assessment data for quantifying the environmental impacts of a wide range of food products belonging to the same food category: A case study of 80 pizzas representatives of the French retail market
Source: Data Brief. 2022 Feb 13;41:107950. doi: 10.1016/j.dib.2022.107950 (PMC8866676; doi:10.1016/j.dib.2022.107950)
Supplement: Supplementary file 1 [file mmc1.zip › dataset_pizzas_single score.xlsx]

## Sheet: Single Score
Single Score
Pizza 1	Impact category	Unit	Total
	Total	µPt	443.814
	Climate change	µPt	68.4708
	Ozone depletion	µPt	0.613416
	Ionising radiation	µPt	30.5193
	Photochemical ozone formation	µPt	8.83615
	Particulate matter	µPt	40.2586
	Human toxicity, non-cancer	µPt	4.47247
	Human toxicity, cancer	µPt	2.1802
	Acidification	µPt	40.8839
	Eutrophication, freshwater	µPt	10.1342
	Eutrophication, marine	µPt	16.6457
	Eutrophication, terrestrial	µPt	31.4411
	Ecotoxicity, freshwater	µPt	40.6396
	Land use	µPt	12.2591
	Water use	µPt	18.1769
	Resource use, fossils	µPt	90.4443
	Resource use, minerals and metals	µPt	27.8378
Pizza 2	Total	µPt	308.219
	Climate change	µPt	49.6853
	Ozone depletion	µPt	0.528116
	Ionising radiation	µPt	15.2099
	Photochemical ozone formation	µPt	6.87629
	Particulate matter	µPt	28.4686
	Human toxicity, non-cancer	µPt	3.37004
	Human toxicity, cancer	µPt	1.75035
	Acidification	µPt	28.5144
	Eutrophication, freshwater	µPt	7.567
	Eutrophication, marine	µPt	14.0628
	Eutrophication, terrestrial	µPt	21.9192
	Ecotoxicity, freshwater	µPt	32.7393
	Land use	µPt	10.0157
	Water use	µPt	13.9381
	Resource use, fossils	µPt	50.0873
	Resource use, minerals and metals	µPt	23.4862
Pizza 3	Total	µPt	550.512
	Climate change	µPt	77.3112
	Ozone depletion	µPt	0.845331
	Ionising radiation	µPt	50.8169
	Photochemical ozone formation	µPt	9.44823
	Particulate matter	µPt	38.3605
	Human toxicity, non-cancer	µPt	5.30673
	Human toxicity, cancer	µPt	2.6986
	Acidification	µPt	40.0764
	Eutrophication, freshwater	µPt	13.2936
	Eutrophication, marine	µPt	15.9283
	Eutrophication, terrestrial	µPt	29.4398
	Ecotoxicity, freshwater	µPt	44.072
	Land use	µPt	12.3672
	Water use	µPt	16.6981
	Resource use, fossils	µPt	138.866
	Resource use, minerals and metals	µPt	54.9829
Pizza 4	Total	µPt	626.766
	Climate change	µPt	89.8638
	Ozone depletion	µPt	0.909311
	Ionising radiation	µPt	55.5055
	Photochemical ozone formation	µPt	10.6971
	Particulate matter	µPt	48.7428
	Human toxicity, non-cancer	µPt	6.12622
	Human toxicity, cancer	µPt	3.08481
	Acidification	µPt	49.7937
	Eutrophication, freshwater	µPt	14.8863
	Eutrophication, marine	µPt	19.312
	Eutrophication, terrestrial	µPt	37.2893
	Ecotoxicity, freshwater	µPt	49.5743
	Land use	µPt	15.0832
	Water use	µPt	19.0812
	Resource use, fossils	µPt	150.279
	Resource use, minerals and metals	µPt	56.5372
Pizza 5	Total	µPt	292.265
	Climate change	µPt	46.7747
	Ozone depletion	µPt	0.522247
	Ionising radiation	µPt	14.6434
	Photochemical ozone formation	µPt	6.63196
	Particulate matter	µPt	25.7332
	Human toxicity, non-cancer	µPt	3.24776
	Human toxicity, cancer	µPt	1.68179
	Acidification	µPt	25.5694
	Eutrophication, freshwater	µPt	7.28797
	Eutrophication, marine	µPt	13.222
	Eutrophication, terrestrial	µPt	19.4861
	Ecotoxicity, freshwater	µPt	32.4475
	Land use	µPt	9.29497
	Water use	µPt	13.61
	Resource use, fossils	µPt	48.2849
	Resource use, minerals and metals	µPt	23.8274
Pizza 6	Total	µPt	406.119
	Climate change	µPt	68.5311
	Ozone depletion	µPt	0.611476
	Ionising radiation	µPt	18.2392
	Photochemical ozone formation	µPt	8.62136
	Particulate matter	µPt	41.4117
	Human toxicity, non-cancer	µPt	4.40044
	Human toxicity, cancer	µPt	2.24326
	Acidification	µPt	42.1507
	Eutrophication, freshwater	µPt	9.89156
	Eutrophication, marine	µPt	18.086
	Eutrophication, terrestrial	µPt	32.7639
	Ecotoxicity, freshwater	µPt	38.3858
	Land use	µPt	13.1323
	Water use	µPt	17.2569
	Resource use, fossils	µPt	61.8331
	Resource use, minerals and metals	µPt	28.5599
Pizza 7	Total	µPt	310.495
	Climate change	µPt	50.2728
	Ozone depletion	µPt	0.534549
	Ionising radiation	µPt	15.1883
	Photochemical ozone formation	µPt	6.912
	Particulate matter	µPt	28.7013
	Human toxicity, non-cancer	µPt	3.37678
	Human toxicity, cancer	µPt	1.7716
	Acidification	µPt	28.7365
	Eutrophication, freshwater	µPt	7.68404
	Eutrophication, marine	µPt	14.1814
	Eutrophication, terrestrial	µPt	22.0687
	Ecotoxicity, freshwater	µPt	32.5224
	Land use	µPt	10.1324
	Water use	µPt	13.9758
	Resource use, fossils	µPt	50.1269
	Resource use, minerals and metals	µPt	24.3094
Pizza 8	Total	µPt	445.782
	Climate change	µPt	75.6617
	Ozone depletion	µPt	0.802621
	Ionising radiation	µPt	24.9638
	Photochemical ozone formation	µPt	8.79152
	Particulate matter	µPt	37.7993
	Human toxicity, non-cancer	µPt	4.62109
	Human toxicity, cancer	µPt	2.60494
	Acidification	µPt	38.6748
	Eutrophication, freshwater	µPt	12.3921
	Eutrophication, marine	µPt	17.135
	Eutrophication, terrestrial	µPt	28.7342
	Ecotoxicity, freshwater	µPt	35.4553
	Land use	µPt	12.9774
	Water use	µPt	11.2573
	Resource use, fossils	µPt	78.7125
	Resource use, minerals and metals	µPt	55.1985
Pizza 9	Total	µPt	486.159
	Climate change	µPt	83.0448
	Ozone depletion	µPt	0.836419
	Ionising radiation	µPt	23.6408
	Photochemical ozone formation	µPt	9.7328
	Particulate matter	µPt	43.3817
	Human toxicity, non-cancer	µPt	5.43718
	Human toxicity, cancer	µPt	2.91999
	Acidification	µPt	43.7291
	Eutrophication, freshwater	µPt	13.4863
	Eutrophication, marine	µPt	19.8108
	Eutrophication, terrestrial	µPt	32.8175
	Ecotoxicity, freshwater	µPt	43.3662
	Land use	µPt	14.823
	Water use	µPt	14.8416
	Resource use, fossils	µPt	75.9211
	Resource use, minerals and metals	µPt	58.3694
Pizza 10	Total	µPt	419.317
	Climate change	µPt	69.6475
	Ozone depletion	µPt	0.635189
	Ionising radiation	µPt	21.8172
	Photochemical ozone formation	µPt	9.29623
	Particulate matter	µPt	38.4466
	Human toxicity, non-cancer	µPt	4.47051
	Human toxicity, cancer	µPt	2.45459
	Acidification	µPt	34.2551
	Eutrophication, freshwater	µPt	10.9001
	Eutrophication, marine	µPt	16.5245
	Eutrophication, terrestrial	µPt	25.481
	Ecotoxicity, freshwater	µPt	40.754
	Land use	µPt	14.9858
	Water use	µPt	15.9228
	Resource use, fossils	µPt	70.41
	Resource use, minerals and metals	µPt	43.3162
Pizza 11	Total	µPt	428.216
	Climate change	µPt	70.8196
	Ozone depletion	µPt	0.601217
	Ionising radiation	µPt	22.2062
	Photochemical ozone formation	µPt	9.10667
	Particulate matter	µPt	38.8514
	Human toxicity, non-cancer	µPt	4.50907
	Human toxicity, cancer	µPt	2.40148
	Acidification	µPt	36.9843
	Eutrophication, freshwater	µPt	10.9668
	Eutrophication, marine	µPt	16.1434
	Eutrophication, terrestrial	µPt	27.7213
	Ecotoxicity, freshwater	µPt	39.0213
	Land use	µPt	14.5941
	Water use	µPt	15.3417
	Resource use, fossils	µPt	72.6544
	Resource use, minerals and metals	µPt	46.2931
Pizza 12	Total	µPt	567.352
	Climate change	µPt	75.5427
	Ozone depletion	µPt	0.736306
	Ionising radiation	µPt	46.2158
	Photochemical ozone formation	µPt	12.4793
	Particulate matter	µPt	45.1251
	Human toxicity, non-cancer	µPt	5.81699
	Human toxicity, cancer	µPt	2.97061
	Acidification	µPt	41.0951
	Eutrophication, freshwater	µPt	12.4229
	Eutrophication, marine	µPt	16.511
	Eutrophication, terrestrial	µPt	30.8343
	Ecotoxicity, freshwater	µPt	55.0771
	Land use	µPt	25.3683
	Water use	µPt	16.9918
	Resource use, fossils	µPt	129.574
	Resource use, minerals and metals	µPt	50.5917
Pizza 13	Total	µPt	404.044
	Climate change	µPt	60.3746
	Ozone depletion	µPt	0.551516
	Ionising radiation	µPt	32.2179
	Photochemical ozone formation	µPt	8.10211
	Particulate matter	µPt	33.215
	Human toxicity, non-cancer	µPt	3.73693
	Human toxicity, cancer	µPt	2.01513
	Acidification	µPt	30.4343
	Eutrophication, freshwater	µPt	9.36888
	Eutrophication, marine	µPt	13.0843
	Eutrophication, terrestrial	µPt	22.5978
	Ecotoxicity, freshwater	µPt	32.4554
	Land use	µPt	13.0577
	Water use	µPt	14.4096
	Resource use, fossils	µPt	92.1005
	Resource use, minerals and metals	µPt	36.3223
Pizza 14	Total	µPt	479.143
	Climate change	µPt	71.7059
	Ozone depletion	µPt	0.585418
	Ionising radiation	µPt	25.942
	Photochemical ozone formation	µPt	11.9412
	Particulate matter	µPt	42.762
	Human toxicity, non-cancer	µPt	5.58191
	Human toxicity, cancer	µPt	2.72685
	Acidification	µPt	37.7978
	Eutrophication, freshwater	µPt	11.0996
	Eutrophication, marine	µPt	16.1349
	Eutrophication, terrestrial	µPt	28.6304
	Ecotoxicity, freshwater	µPt	51.8324
	Land use	µPt	25.8323
	Water use	µPt	14.9696
	Resource use, fossils	µPt	80.6872
	Resource use, minerals and metals	µPt	50.9133
Pizza 15	Total	µPt	411.016
	Climate change	µPt	61.1768
	Ozone depletion	µPt	0.550425
	Ionising radiation	µPt	31.0241
	Photochemical ozone formation	µPt	8.3715
	Particulate matter	µPt	33.555
	Human toxicity, non-cancer	µPt	4.03581
	Human toxicity, cancer	µPt	2.07757
	Acidification	µPt	31.2367
	Eutrophication, freshwater	µPt	9.48167
	Eutrophication, marine	µPt	13.6911
	Eutrophication, terrestrial	µPt	23.274
	Ecotoxicity, freshwater	µPt	36.6497
	Land use	µPt	13.2325
	Water use	µPt	16.6177
	Resource use, fossils	µPt	90.2092
	Resource use, minerals and metals	µPt	35.8322
Pizza 16	Total	µPt	419.605
	Climate change	µPt	66.7957
	Ozone depletion	µPt	0.534364
	Ionising radiation	µPt	26.8313
	Photochemical ozone formation	µPt	8.48459
	Particulate matter	µPt	38.5726
	Human toxicity, non-cancer	µPt	4.18863
	Human toxicity, cancer	µPt	2.20228
	Acidification	µPt	36.9822
	Eutrophication, freshwater	µPt	10.0201
	Eutrophication, marine	µPt	16.0851
	Eutrophication, terrestrial	µPt	28.2021
	Ecotoxicity, freshwater	µPt	35.2378
	Land use	µPt	14.7327
	Water use	µPt	12.9486
	Resource use, fossils	µPt	79.0465
	Resource use, minerals and metals	µPt	38.7401
Pizza 17	Total	µPt	404.643
	Climate change	µPt	66.7553
	Ozone depletion	µPt	0.4856
	Ionising radiation	µPt	21.4288
	Photochemical ozone formation	µPt	8.68214
	Particulate matter	µPt	38.6685
	Human toxicity, non-cancer	µPt	4.2775
	Human toxicity, cancer	µPt	2.16983
	Acidification	µPt	35.8216
	Eutrophication, freshwater	µPt	9.94685
	Eutrophication, marine	µPt	15.206
	Eutrophication, terrestrial	µPt	27.1463
	Ecotoxicity, freshwater	µPt	35.8519
	Land use	µPt	14.71
	Water use	µPt	14.2466
	Resource use, fossils	µPt	67.666
	Resource use, minerals and metals	µPt	41.5804
Pizza 18	Total	µPt	604.271
	Climate change	µPt	80.9943
	Ozone depletion	µPt	0.789786
	Ionising radiation	µPt	50.8829
	Photochemical ozone formation	µPt	13.0055
	Particulate matter	µPt	49.0931
	Human toxicity, non-cancer	µPt	6.20343
	Human toxicity, cancer	µPt	3.17654
	Acidification	µPt	43.5369
	Eutrophication, freshwater	µPt	13.3309
	Eutrophication, marine	µPt	17.782
	Eutrophication, terrestrial	µPt	32.6839
	Ecotoxicity, freshwater	µPt	57.407
	Land use	µPt	26.5162
	Water use	µPt	16.8809
	Resource use, fossils	µPt	138.79
	Resource use, minerals and metals	µPt	53.1977
Pizza 19	Total	µPt	521.473
	Climate change	µPt	79.0469
	Ozone depletion	µPt	0.772539
	Ionising radiation	µPt	37.793
	Photochemical ozone formation	µPt	9.54005
	Particulate matter	µPt	43.0135
	Human toxicity, non-cancer	µPt	5.54832
	Human toxicity, cancer	µPt	2.73019
	Acidification	µPt	43.9232
	Eutrophication, freshwater	µPt	12.8424
	Eutrophication, marine	µPt	17.8091
	Eutrophication, terrestrial	µPt	33.0943
	Ecotoxicity, freshwater	µPt	44.6903
	Land use	µPt	13.9524
	Water use	µPt	17.905
	Resource use, fossils	µPt	107.095
	Resource use, minerals and metals	µPt	51.7176
Pizza 20	Total	µPt	434.662
	Climate change	µPt	70.5875
	Ozone depletion	µPt	0.665076
	Ionising radiation	µPt	22.8545
	Photochemical ozone formation	µPt	8.85997
	Particulate matter	µPt	39.4485
	Human toxicity, non-cancer	µPt	4.97992
	Human toxicity, cancer	µPt	2.41795
	Acidification	µPt	39.8912
	Eutrophication, freshwater	µPt	10.9688
	Eutrophication, marine	µPt	17.1419
	Eutrophication, terrestrial	µPt	30.3562
	Ecotoxicity, freshwater	µPt	42.0625
	Land use	µPt	13.0218
	Water use	µPt	18.6513
	Resource use, fossils	µPt	71.9243
	Resource use, minerals and metals	µPt	40.8305
Pizza 21	Total	µPt	430.223
	Climate change	µPt	63.7366
	Ozone depletion	µPt	0.57168
	Ionising radiation	µPt	33.5281
	Photochemical ozone formation	µPt	8.27794
	Particulate matter	µPt	34.9901
	Human toxicity, non-cancer	µPt	4.03467
	Human toxicity, cancer	µPt	2.20169
	Acidification	µPt	34.0285
	Eutrophication, freshwater	µPt	10.3017
	Eutrophication, marine	µPt	14.945
	Eutrophication, terrestrial	µPt	25.4979
	Ecotoxicity, freshwater	µPt	35.3174
	Land use	µPt	13.3933
	Water use	µPt	12.9013
	Resource use, fossils	µPt	95.148
	Resource use, minerals and metals	µPt	41.3486
Pizza 22	Total	µPt	404.029
	Climate change	µPt	66.0301
	Ozone depletion	µPt	0.486246
	Ionising radiation	µPt	21.2678
	Photochemical ozone formation	µPt	8.60916
	Particulate matter	µPt	37.1292
	Human toxicity, non-cancer	µPt	4.23416
	Human toxicity, cancer	µPt	2.1663
	Acidification	µPt	35.4627
	Eutrophication, freshwater	µPt	10.0354
	Eutrophication, marine	µPt	14.8813
	Eutrophication, terrestrial	µPt	26.7476
	Ecotoxicity, freshwater	µPt	35.2234
	Land use	µPt	14.6183
	Water use	µPt	14.3433
	Resource use, fossils	µPt	68.7761
	Resource use, minerals and metals	µPt	44.0177
Pizza 23	Total	µPt	323.602
	Climate change	µPt	53.1972
	Ozone depletion	µPt	0.574235
	Ionising radiation	µPt	15.314
	Photochemical ozone formation	µPt	7.16447
	Particulate matter	µPt	29.3705
	Human toxicity, non-cancer	µPt	3.58827
	Human toxicity, cancer	µPt	1.89783
	Acidification	µPt	29.3243
	Eutrophication, freshwater	µPt	8.30571
	Eutrophication, marine	µPt	14.6456
	Eutrophication, terrestrial	µPt	22.351
	Ecotoxicity, freshwater	µPt	33.8342
	Land use	µPt	10.4737
	Water use	µPt	13.6831
	Resource use, fossils	µPt	50.9976
	Resource use, minerals and metals	µPt	28.8803
Pizza 24	Total	µPt	586.809
	Climate change	µPt	84.1901
	Ozone depletion	µPt	1.0527
	Ionising radiation	µPt	57.377
	Photochemical ozone formation	µPt	10.079
	Particulate matter	µPt	32.5401
	Human toxicity, non-cancer	µPt	5.91721
	Human toxicity, cancer	µPt	3.10133
	Acidification	µPt	32.0053
	Eutrophication, freshwater	µPt	15.7428
	Eutrophication, marine	µPt	15.4222
	Eutrophication, terrestrial	µPt	21.6737
	Ecotoxicity, freshwater	µPt	50.1075
	Land use	µPt	11.9781
	Water use	µPt	13.1658
	Resource use, fossils	µPt	153.479
	Resource use, minerals and metals	µPt	78.9776
Pizza 25	Total	µPt	510.961
	Climate change	µPt	75.5788
	Ozone depletion	µPt	0.775132
	Ionising radiation	µPt	45.7029
	Photochemical ozone formation	µPt	9.21208
	Particulate matter	µPt	32.6661
	Human toxicity, non-cancer	µPt	5.05217
	Human toxicity, cancer	µPt	2.70804
	Acidification	µPt	30.4364
	Eutrophication, freshwater	µPt	13.5063
	Eutrophication, marine	µPt	14.4943
	Eutrophication, terrestrial	µPt	21.1924
	Ecotoxicity, freshwater	µPt	41.0514
	Land use	µPt	14.0155
	Water use	µPt	9.60158
	Resource use, fossils	µPt	123.262
	Resource use, minerals and metals	µPt	71.7064
Pizza 26	Total	µPt	408.4
	Climate change	µPt	76.1992
	Ozone depletion	µPt	0.546379
	Ionising radiation	µPt	20.1921
	Photochemical ozone formation	µPt	9.01483
	Particulate matter	µPt	39.2364
	Human toxicity, non-cancer	µPt	3.89043
	Human toxicity, cancer	µPt	2.53741
	Acidification	µPt	35.2499
	Eutrophication, freshwater	µPt	10.628
	Eutrophication, marine	µPt	17.9402
	Eutrophication, terrestrial	µPt	26.4915
	Ecotoxicity, freshwater	µPt	34.3315
	Land use	µPt	15.9148
	Water use	µPt	12.5064
	Resource use, fossils	µPt	64.9471
	Resource use, minerals and metals	µPt	38.7741
Pizza 27	Total	µPt	612.35
	Climate change	µPt	82.1305
	Ozone depletion	µPt	0.892872
	Ionising radiation	µPt	54.6292
	Photochemical ozone formation	µPt	12.8163
	Particulate matter	µPt	39.632
	Human toxicity, non-cancer	µPt	6.63747
	Human toxicity, cancer	µPt	3.34257
	Acidification	µPt	34.2965
	Eutrophication, freshwater	µPt	14.977
	Eutrophication, marine	µPt	15.5828
	Eutrophication, terrestrial	µPt	24.1595
	Ecotoxicity, freshwater	µPt	60.8069
	Land use	µPt	24.6276
	Water use	µPt	12.6407
	Resource use, fossils	µPt	146.279
	Resource use, minerals and metals	µPt	78.8985
Pizza 28	Total	µPt	487.938
	Climate change	µPt	82.3782
	Ozone depletion	µPt	0.815948
	Ionising radiation	µPt	32.8327
	Photochemical ozone formation	µPt	9.68801
	Particulate matter	µPt	34.259
	Human toxicity, non-cancer	µPt	5.15309
	Human toxicity, cancer	µPt	2.99215
	Acidification	µPt	31.0262
	Eutrophication, freshwater	µPt	13.9495
	Eutrophication, marine	µPt	16.8878
	Eutrophication, terrestrial	µPt	21.6201
	Ecotoxicity, freshwater	µPt	43.5545
	Land use	µPt	14.6151
	Water use	µPt	12.4994
	Resource use, fossils	µPt	95.6171
	Resource use, minerals and metals	µPt	70.0493
Pizza 29	Total	µPt	714.67
	Climate change	µPt	98.5426
	Ozone depletion	µPt	1.23282
	Ionising radiation	µPt	75.2088
	Photochemical ozone formation	µPt	11.4359
	Particulate matter	µPt	37.6273
	Human toxicity, non-cancer	µPt	7.16395
	Human toxicity, cancer	µPt	3.68261
	Acidification	µPt	37.2489
	Eutrophication, freshwater	µPt	19.0461
	Eutrophication, marine	µPt	16.4994
	Eutrophication, terrestrial	µPt	24.858
	Ecotoxicity, freshwater	µPt	57.5299
	Land use	µPt	13.4976
	Water use	µPt	14.7071
	Resource use, fossils	µPt	196.394
	Resource use, minerals and metals	µPt	99.9954
Pizza 30	Total	µPt	585.983
	Climate change	µPt	84.7677
	Ozone depletion	µPt	1.07996
	Ionising radiation	µPt	57.2965
	Photochemical ozone formation	µPt	10.058
	Particulate matter	µPt	32.8549
	Human toxicity, non-cancer	µPt	5.7511
	Human toxicity, cancer	µPt	3.10459
	Acidification	µPt	32.2308
	Eutrophication, freshwater	µPt	15.7203
	Eutrophication, marine	µPt	15.7752
	Eutrophication, terrestrial	µPt	21.8897
	Ecotoxicity, freshwater	µPt	48.2364
	Land use	µPt	12.2612
	Water use	µPt	14.3679
	Resource use, fossils	µPt	153.258
	Resource use, minerals and metals	µPt	77.3308
Pizza 31	Total	µPt	641.207
	Climate change	µPt	84.1303
	Ozone depletion	µPt	0.906431
	Ionising radiation	µPt	52.554
	Photochemical ozone formation	µPt	13.4202
	Particulate matter	µPt	50.7482
	Human toxicity, non-cancer	µPt	6.23338
	Human toxicity, cancer	µPt	3.21367
	Acidification	µPt	45.0483
	Eutrophication, freshwater	µPt	14.9872
	Eutrophication, marine	µPt	17.3565
	Eutrophication, terrestrial	µPt	33.1481
	Ecotoxicity, freshwater	µPt	61.775
	Land use	µPt	26.907
	Water use	µPt	16.1679
	Resource use, fossils	µPt	142.761
	Resource use, minerals and metals	µPt	71.8497
Pizza 32	Total	µPt	582.814
	Climate change	µPt	81.6286
	Ozone depletion	µPt	0.902761
	Ionising radiation	µPt	58.8061
	Photochemical ozone formation	µPt	10.0237
	Particulate matter	µPt	34.2352
	Human toxicity, non-cancer	µPt	5.58203
	Human toxicity, cancer	µPt	2.97628
	Acidification	µPt	31.6557
	Eutrophication, freshwater	µPt	15.0183
	Eutrophication, marine	µPt	14.5356
	Eutrophication, terrestrial	µPt	21.5589
	Ecotoxicity, freshwater	µPt	46.715
	Land use	µPt	14.0185
	Water use	µPt	11.759
	Resource use, fossils	µPt	155.549
	Resource use, minerals and metals	µPt	77.8501
Pizza 33	Total	µPt	469.904
	Climate change	µPt	70.0227
	Ozone depletion	µPt	0.701057
	Ionising radiation	µPt	38.0786
	Photochemical ozone formation	µPt	8.9909
	Particulate matter	µPt	30.8726
	Human toxicity, non-cancer	µPt	5.03639
	Human toxicity, cancer	µPt	2.49986
	Acidification	µPt	28.4808
	Eutrophication, freshwater	µPt	12.1512
	Eutrophication, marine	µPt	13.7343
	Eutrophication, terrestrial	µPt	20.047
	Ecotoxicity, freshwater	µPt	45.5438
	Land use	µPt	12.8664
	Water use	µPt	14.1368
	Resource use, fossils	µPt	105.135
	Resource use, minerals and metals	µPt	61.6063
Pizza 34	Total	mPt	1.10356
	Climate change	mPt	0.132481
	Ozone depletion	mPt	0.00176558
	Ionising radiation	mPt	0.138217
	Photochemical ozone formation	mPt	0.0180503
	Particulate matter	mPt	0.0558116
	Human toxicity, non-cancer	mPt	0.0101175
	Human toxicity, cancer	mPt	0.00543707
	Acidification	mPt	0.049174
	Eutrophication, freshwater	mPt	0.0264227
	Eutrophication, marine	mPt	0.0204323
	Eutrophication, terrestrial	mPt	0.0323239
	Ecotoxicity, freshwater	mPt	0.0875398
	Land use	mPt	0.0294049
	Water use	mPt	0.0170774
	Resource use, fossils	mPt	0.347707
	Resource use, minerals and metals	mPt	0.131593
Pizza 35	Total	mPt	1.13546
	Climate change	mPt	0.140284
	Ozone depletion	mPt	0.00192416
	Ionising radiation	mPt	0.151964
	Photochemical ozone formation	mPt	0.0165046
	Particulate matter	mPt	0.0572721
	Human toxicity, non-cancer	mPt	0.00840756
	Human toxicity, cancer	mPt	0.00521387
	Acidification	mPt	0.0504951
	Eutrophication, freshwater	mPt	0.0269571
	Eutrophication, marine	mPt	0.0225695
	Eutrophication, terrestrial	mPt	0.0327723
	Ecotoxicity, freshwater	mPt	0.0770404
	Land use	mPt	0.0233709
	Water use	mPt	0.0158108
	Resource use, fossils	mPt	0.381466
	Resource use, minerals and metals	mPt	0.123405
Pizza 36	Total	µPt	636.392
	Climate change	µPt	91.6411
	Ozone depletion	µPt	0.977995
	Ionising radiation	µPt	61.7174
	Photochemical ozone formation	µPt	11.055
	Particulate matter	µPt	38.5336
	Human toxicity, non-cancer	µPt	6.23964
	Human toxicity, cancer	µPt	3.29878
	Acidification	µPt	34.9499
	Eutrophication, freshwater	µPt	16.7443
	Eutrophication, marine	µPt	15.8086
	Eutrophication, terrestrial	µPt	23.7336
	Ecotoxicity, freshwater	µPt	50.7202
	Land use	µPt	15.9074
	Water use	µPt	12.137
	Resource use, fossils	µPt	163.856
	Resource use, minerals and metals	µPt	89.0722
Pizza 37	Total	µPt	525.02
	Climate change	µPt	79.8027
	Ozone depletion	µPt	0.797378
	Ionising radiation	µPt	43.5221
	Photochemical ozone formation	µPt	9.99489
	Particulate matter	µPt	34.9444
	Human toxicity, non-cancer	µPt	5.35492
	Human toxicity, cancer	µPt	2.86036
	Acidification	µPt	30.9414
	Eutrophication, freshwater	µPt	14.1022
	Eutrophication, marine	µPt	14.933
	Eutrophication, terrestrial	µPt	21.3334
	Ecotoxicity, freshwater	µPt	43.9064
	Land use	µPt	15.4783
	Water use	µPt	12.0507
	Resource use, fossils	µPt	120.37
	Resource use, minerals and metals	µPt	74.6281
Pizza 38	Total	µPt	589.946
	Climate change	µPt	79.7345
	Ozone depletion	µPt	0.792382
	Ionising radiation	µPt	40.1389
	Photochemical ozone formation	µPt	13.0245
	Particulate matter	µPt	49.6056
	Human toxicity, non-cancer	µPt	6.12087
	Human toxicity, cancer	µPt	3.06259
	Acidification	µPt	43.7526
	Eutrophication, freshwater	µPt	14.3311
	Eutrophication, marine	µPt	16.3901
	Eutrophication, terrestrial	µPt	32.281
	Ecotoxicity, freshwater	µPt	60.0902
	Land use	µPt	26.3618
	Water use	µPt	16.048
	Resource use, fossils	µPt	113.814
	Resource use, minerals and metals	µPt	74.3971
Pizza 39	Total	µPt	925.278
	Climate change	µPt	111.049
	Ozone depletion	µPt	1.44267
	Ionising radiation	µPt	106.307
	Photochemical ozone formation	µPt	16.0535
	Particulate matter	µPt	56.464
	Human toxicity, non-cancer	µPt	7.87359
	Human toxicity, cancer	µPt	4.34493
	Acidification	µPt	49.9486
	Eutrophication, freshwater	µPt	21.1395
	Eutrophication, marine	µPt	19.2415
	Eutrophication, terrestrial	µPt	34.8541
	Ecotoxicity, freshwater	µPt	78.0742
	Land use	µPt	29.2053
	Water use	µPt	17.8814
	Resource use, fossils	µPt	270.919
	Resource use, minerals and metals	µPt	100.481
Pizza 40	Total	µPt	597.177
	Climate change	µPt	80.8053
	Ozone depletion	µPt	0.950098
	Ionising radiation	µPt	49.5729
	Photochemical ozone formation	µPt	10.0587
	Particulate matter	µPt	44.7869
	Human toxicity, non-cancer	µPt	5.64606
	Human toxicity, cancer	µPt	2.75194
	Acidification	µPt	45.0002
	Eutrophication, freshwater	µPt	15.2648
	Eutrophication, marine	µPt	15.1814
	Eutrophication, terrestrial	µPt	32.6011
	Ecotoxicity, freshwater	µPt	49.749
	Land use	µPt	12.863
	Water use	µPt	19.6467
	Resource use, fossils	µPt	135.251
	Resource use, minerals and metals	µPt	77.0475
Pizza 41	Total	µPt	733.623
	Climate change	µPt	106.605
	Ozone depletion	µPt	1.314
	Ionising radiation	µPt	71.7316
	Photochemical ozone formation	µPt	12.0358
	Particulate matter	µPt	39.5046
	Human toxicity, non-cancer	µPt	7.72442
	Human toxicity, cancer	µPt	3.9097
	Acidification	µPt	38.906
	Eutrophication, freshwater	µPt	19.9583
	Eutrophication, marine	µPt	17.5917
	Eutrophication, terrestrial	µPt	25.9721
	Ecotoxicity, freshwater	µPt	63.4837
	Land use	µPt	13.5116
	Water use	µPt	16.76
	Resource use, fossils	µPt	189.951
	Resource use, minerals and metals	µPt	104.662
Pizza 42	Total	µPt	678.906
	Climate change	µPt	105.968
	Ozone depletion	µPt	1.21581
	Ionising radiation	µPt	55.5671
	Photochemical ozone formation	µPt	11.8945
	Particulate matter	µPt	44.0249
	Human toxicity, non-cancer	µPt	5.97549
	Human toxicity, cancer	µPt	3.49015
	Acidification	µPt	43.0679
	Eutrophication, freshwater	µPt	18.6563
	Eutrophication, marine	µPt	19.2852
	Eutrophication, terrestrial	µPt	29.8397
	Ecotoxicity, freshwater	µPt	57.0959
	Land use	µPt	16.8358
	Water use	µPt	14.0922
	Resource use, fossils	µPt	155.406
	Resource use, minerals and metals	µPt	96.4902
Pizza 43	Total	µPt	792.236
	Climate change	µPt	106.208
	Ozone depletion	µPt	1.34678
	Ionising radiation	µPt	89.6771
	Photochemical ozone formation	µPt	12.1495
	Particulate matter	µPt	40.0191
	Human toxicity, non-cancer	µPt	7.65118
	Human toxicity, cancer	µPt	3.93538
	Acidification	µPt	39.7673
	Eutrophication, freshwater	µPt	20.5921
	Eutrophication, marine	µPt	17.0518
	Eutrophication, terrestrial	µPt	26.4161
	Ecotoxicity, freshwater	µPt	61.6015
	Land use	µPt	14.1797
	Water use	µPt	15.2057
	Resource use, fossils	µPt	230.572
	Resource use, minerals and metals	µPt	105.863
Pizza 44	Total	µPt	577.227
	Climate change	µPt	132.47
	Ozone depletion	µPt	0.55555
	Ionising radiation	µPt	27.5965
	Photochemical ozone formation	µPt	11.0509
	Particulate matter	µPt	61.1783
	Human toxicity, non-cancer	µPt	3.4212
	Human toxicity, cancer	µPt	2.27045
	Acidification	µPt	62.8423
	Eutrophication, freshwater	µPt	9.64892
	Eutrophication, marine	µPt	22.5346
	Eutrophication, terrestrial	µPt	50.2638
	Ecotoxicity, freshwater	µPt	36.2254
	Land use	µPt	28.1856
	Water use	µPt	14.6182
	Resource use, fossils	µPt	80.4421
	Resource use, minerals and metals	µPt	33.9239
Pizza 45	Total	µPt	614.68
	Climate change	µPt	151.432
	Ozone depletion	µPt	0.505058
	Ionising radiation	µPt	22.8596
	Photochemical ozone formation	µPt	11.8822
	Particulate matter	µPt	70.9956
	Human toxicity, non-cancer	µPt	2.94957
	Human toxicity, cancer	µPt	2.31535
	Acidification	µPt	73.9317
	Eutrophication, freshwater	µPt	9.85517
	Eutrophication, marine	µPt	26.9964
	Eutrophication, terrestrial	µPt	59.8041
	Ecotoxicity, freshwater	µPt	34.5211
	Land use	µPt	34.0364
	Water use	µPt	11.0078
	Resource use, fossils	µPt	69.4502
	Resource use, minerals and metals	µPt	32.138
Pizza 46	Total	µPt	605.756
	Climate change	µPt	144.697
	Ozone depletion	µPt	0.579457
	Ionising radiation	µPt	19.9938
	Photochemical ozone formation	µPt	12.2335
	Particulate matter	µPt	66.9541
	Human toxicity, non-cancer	µPt	3.76232
	Human toxicity, cancer	µPt	2.56702
	Acidification	µPt	67.5194
	Eutrophication, freshwater	µPt	11.0304
	Eutrophication, marine	µPt	24.7579
	Eutrophication, terrestrial	µPt	53.772
	Ecotoxicity, freshwater	µPt	41.5016
	Land use	µPt	30.943
	Water use	µPt	16.5956
	Resource use, fossils	µPt	65.3885
	Resource use, minerals and metals	µPt	43.4603
Pizza 47	Total	µPt	605.406
	Climate change	µPt	146.877
	Ozone depletion	µPt	0.500457
	Ionising radiation	µPt	22.6918
	Photochemical ozone formation	µPt	12.165
	Particulate matter	µPt	68.792
	Human toxicity, non-cancer	µPt	3.33901
	Human toxicity, cancer	µPt	2.2885
	Acidification	µPt	69.6543
	Eutrophication, freshwater	µPt	9.50703
	Eutrophication, marine	µPt	24.226
	Eutrophication, terrestrial	µPt	56.0885
	Ecotoxicity, freshwater	µPt	40.4341
	Land use	µPt	31.871
	Water use	µPt	16.1249
	Resource use, fossils	µPt	70.494
	Resource use, minerals and metals	µPt	30.3524
Pizza 48	Total	µPt	670.109
	Climate change	µPt	127.962
	Ozone depletion	µPt	0.703481
	Ionising radiation	µPt	37.8562
	Photochemical ozone formation	µPt	14.8076
	Particulate matter	µPt	63.5067
	Human toxicity, non-cancer	µPt	5.4568
	Human toxicity, cancer	µPt	3.14135
	Acidification	µPt	60.0914
	Eutrophication, freshwater	µPt	12.7705
	Eutrophication, marine	µPt	22.6765
	Eutrophication, terrestrial	µPt	47.0201
	Ecotoxicity, freshwater	µPt	58.6841
	Land use	µPt	37.0598
	Water use	µPt	14.574
	Resource use, fossils	µPt	108.15
	Resource use, minerals and metals	µPt	55.6491
Pizza 49	Total	µPt	448.416
	Climate change	µPt	64.1046
	Ozone depletion	µPt	0.738559
	Ionising radiation	µPt	42.4572
	Photochemical ozone formation	µPt	8.57675
	Particulate matter	µPt	27.752
	Human toxicity, non-cancer	µPt	4.22368
	Human toxicity, cancer	µPt	2.39269
	Acidification	µPt	23.9389
	Eutrophication, freshwater	µPt	11.6576
	Eutrophication, marine	µPt	12.8219
	Eutrophication, terrestrial	µPt	16.2212
	Ecotoxicity, freshwater	µPt	38.3553
	Land use	µPt	12.0905
	Water use	µPt	10.6913
	Resource use, fossils	µPt	115.362
	Resource use, minerals and metals	µPt	57.0326
Pizza 50	Total	µPt	267.133
	Climate change	µPt	40.4567
	Ozone depletion	µPt	0.451269
	Ionising radiation	µPt	17.8235
	Photochemical ozone formation	µPt	6.48774
	Particulate matter	µPt	19.4688
	Human toxicity, non-cancer	µPt	2.77564
	Human toxicity, cancer	µPt	1.53269
	Acidification	µPt	15.4083
	Eutrophication, freshwater	µPt	6.71614
	Eutrophication, marine	µPt	10.0712
	Eutrophication, terrestrial	µPt	10.8081
	Ecotoxicity, freshwater	µPt	30.7517
	Land use	µPt	9.14348
	Water use	µPt	12.6961
	Resource use, fossils	µPt	55.1398
	Resource use, minerals and metals	µPt	27.4022
Pizza 51	Total	µPt	306.6
	Climate change	µPt	44.9597
	Ozone depletion	µPt	0.408926
	Ionising radiation	µPt	16.3734
	Photochemical ozone formation	µPt	9.47213
	Particulate matter	µPt	27.4954
	Human toxicity, non-cancer	µPt	3.25695
	Human toxicity, cancer	µPt	1.84634
	Acidification	µPt	19.3917
	Eutrophication, freshwater	µPt	7.034
	Eutrophication, marine	µPt	10.5878
	Eutrophication, terrestrial	µPt	14.3
	Ecotoxicity, freshwater	µPt	35.33
	Land use	µPt	22.1906
	Water use	µPt	6.82139
	Resource use, fossils	µPt	52.9771
	Resource use, minerals and metals	µPt	34.1545
Pizza 52	Total	µPt	413.343
	Climate change	µPt	68.487
	Ozone depletion	µPt	0.573819
	Ionising radiation	µPt	13.0924
	Photochemical ozone formation	µPt	12.2073
	Particulate matter	µPt	36.8904
	Human toxicity, non-cancer	µPt	5.1686
	Human toxicity, cancer	µPt	2.59235
	Acidification	µPt	29.1056
	Eutrophication, freshwater	µPt	11.0234
	Eutrophication, marine	µPt	14.6165
	Eutrophication, terrestrial	µPt	21.1665
	Ecotoxicity, freshwater	µPt	50.6384
	Land use	µPt	26.0024
	Water use	µPt	11.067
	Resource use, fossils	µPt	51.6893
	Resource use, minerals and metals	µPt	59.0223
Pizza 53	Total	µPt	334.579
	Climate change	µPt	54.1535
	Ozone depletion	µPt	0.488615
	Ionising radiation	µPt	23.0978
	Photochemical ozone formation	µPt	7.56913
	Particulate matter	µPt	24.3751
	Human toxicity, non-cancer	µPt	3.49901
	Human toxicity, cancer	µPt	1.83087
	Acidification	µPt	19.9574
	Eutrophication, freshwater	µPt	8.46604
	Eutrophication, marine	µPt	11.1515
	Eutrophication, terrestrial	µPt	13.9329
	Ecotoxicity, freshwater	µPt	33.4045
	Land use	µPt	11.1207
	Water use	µPt	13.3742
	Resource use, fossils	µPt	69.2658
	Resource use, minerals and metals	µPt	38.8921
Pizza 54	Total	µPt	921.011
	Climate change	µPt	122.362
	Ozone depletion	µPt	1.47295
	Ionising radiation	µPt	105.235
	Photochemical ozone formation	µPt	19.1828
	Particulate matter	µPt	52.1394
	Human toxicity, non-cancer	µPt	11.7311
	Human toxicity, cancer	µPt	4.59236
	Acidification	µPt	40.9473
	Eutrophication, freshwater	µPt	24.5193
	Eutrophication, marine	µPt	17.3331
	Eutrophication, terrestrial	µPt	24.7498
	Ecotoxicity, freshwater	µPt	85.1116
	Land use	µPt	26.0742
	Water use	µPt	15.3444
	Resource use, fossils	µPt	276.253
	Resource use, minerals and metals	µPt	93.963
Pizza 55	Total	µPt	336.564
	Climate change	µPt	56.0061
	Ozone depletion	µPt	0.484411
	Ionising radiation	µPt	12.184
	Photochemical ozone formation	µPt	11.4342
	Particulate matter	µPt	29.6461
	Human toxicity, non-cancer	µPt	6.69971
	Human toxicity, cancer	µPt	2.14865
	Acidification	µPt	23.0583
	Eutrophication, freshwater	µPt	9.50787
	Eutrophication, marine	µPt	12.7667
	Eutrophication, terrestrial	µPt	15.9596
	Ecotoxicity, freshwater	µPt	47.396
	Land use	µPt	20.4183
	Water use	µPt	8.93825
	Resource use, fossils	µPt	46.7604
	Resource use, minerals and metals	µPt	33.1553
Pizza 56	Total	µPt	594.916
	Climate change	µPt	98.6246
	Ozone depletion	µPt	0.807675
	Ionising radiation	µPt	43.4525
	Photochemical ozone formation	µPt	10.7942
	Particulate matter	µPt	55.2357
	Human toxicity, non-cancer	µPt	5.41829
	Human toxicity, cancer	µPt	3.21349
	Acidification	µPt	56.0623
	Eutrophication, freshwater	µPt	13.9214
	Eutrophication, marine	µPt	23.6477
	Eutrophication, terrestrial	µPt	43.2093
	Ecotoxicity, freshwater	µPt	43.8656
	Land use	µPt	18.0711
	Water use	µPt	15.8392
	Resource use, fossils	µPt	121.215
	Resource use, minerals and metals	µPt	41.5381
Pizza 57	Total	µPt	510.529
	Climate change	µPt	71.8864
	Ozone depletion	µPt	0.793419
	Ionising radiation	µPt	47.1291
	Photochemical ozone formation	µPt	8.96269
	Particulate matter	µPt	36.9785
	Human toxicity, non-cancer	µPt	4.92849
	Human toxicity, cancer	µPt	2.49668
	Acidification	µPt	37.27
	Eutrophication, freshwater	µPt	12.0763
	Eutrophication, marine	µPt	15.7025
	Eutrophication, terrestrial	µPt	27.5806
	Ecotoxicity, freshwater	µPt	43.3073
	Land use	µPt	11.8942
	Water use	µPt	15.3482
	Resource use, fossils	µPt	126.565
	Resource use, minerals and metals	µPt	47.6096
Pizza 58	Total	µPt	457.271
	Climate change	µPt	71.2068
	Ozone depletion	µPt	0.732441
	Ionising radiation	µPt	25.3675
	Photochemical ozone formation	µPt	8.988
	Particulate matter	µPt	42.0885
	Human toxicity, non-cancer	µPt	4.55448
	Human toxicity, cancer	µPt	2.35294
	Acidification	µPt	42.5137
	Eutrophication, freshwater	µPt	11.7816
	Eutrophication, marine	µPt	16.9492
	Eutrophication, terrestrial	µPt	32.1476
	Ecotoxicity, freshwater	µPt	41.8846
	Land use	µPt	12.9741
	Water use	µPt	15.7085
	Resource use, fossils	µPt	77.9865
	Resource use, minerals and metals	µPt	50.0346
Pizza 59	Total	µPt	483.284
	Climate change	µPt	66.7395
	Ozone depletion	µPt	0.635255
	Ionising radiation	µPt	34.9454
	Photochemical ozone formation	µPt	11.693
	Particulate matter	µPt	38.7143
	Human toxicity, non-cancer	µPt	5.35706
	Human toxicity, cancer	µPt	2.6549
	Acidification	µPt	32.324
	Eutrophication, freshwater	µPt	10.9431
	Eutrophication, marine	µPt	14.7673
	Eutrophication, terrestrial	µPt	23.9392
	Ecotoxicity, freshwater	µPt	53.5393
	Land use	µPt	23.9656
	Water use	µPt	14.2089
	Resource use, fossils	µPt	99.2496
	Resource use, minerals and metals	µPt	49.6071
Pizza 60	Total	µPt	421.036
	Climate change	µPt	68.1085
	Ozone depletion	µPt	0.537244
	Ionising radiation	µPt	22.1075
	Photochemical ozone formation	µPt	9.0872
	Particulate matter	µPt	40.2894
	Human toxicity, non-cancer	µPt	4.51627
	Human toxicity, cancer	µPt	2.31933
	Acidification	µPt	37.3387
	Eutrophication, freshwater	µPt	10.3798
	Eutrophication, marine	µPt	16.9041
	Eutrophication, terrestrial	µPt	28.338
	Ecotoxicity, freshwater	µPt	38.9722
	Land use	µPt	15.6234
	Water use	µPt	15.425
	Resource use, fossils	µPt	69.5207
	Resource use, minerals and metals	µPt	41.5689
Pizza 61	Total	µPt	431.549
	Climate change	µPt	71.4134
	Ozone depletion	µPt	0.565714
	Ionising radiation	µPt	23.3701
	Photochemical ozone formation	µPt	9.48091
	Particulate matter	µPt	41.3224
	Human toxicity, non-cancer	µPt	5.14676
	Human toxicity, cancer	µPt	2.35863
	Acidification	µPt	37.6363
	Eutrophication, freshwater	µPt	10.8799
	Eutrophication, marine	µPt	16.2661
	Eutrophication, terrestrial	µPt	28.1923
	Ecotoxicity, freshwater	µPt	41.4732
	Land use	µPt	14.8792
	Water use	µPt	16.2772
	Resource use, fossils	µPt	72.7346
	Resource use, minerals and metals	µPt	39.5528
Pizza 62	Total	µPt	513.721
	Climate change	µPt	72.6556
	Ozone depletion	µPt	0.65529
	Ionising radiation	µPt	37.1863
	Photochemical ozone formation	µPt	12.0414
	Particulate matter	µPt	46.1194
	Human toxicity, non-cancer	µPt	5.27373
	Human toxicity, cancer	µPt	2.74965
	Acidification	µPt	39.5429
	Eutrophication, freshwater	µPt	11.0914
	Eutrophication, marine	µPt	16.4171
	Eutrophication, terrestrial	µPt	30.1067
	Ecotoxicity, freshwater	µPt	49.6426
	Land use	µPt	26.3161
	Water use	µPt	14.9593
	Resource use, fossils	µPt	104.498
	Resource use, minerals and metals	µPt	44.4653
Pizza 63	Total	µPt	430.181
	Climate change	µPt	64.2488
	Ozone depletion	µPt	0.584674
	Ionising radiation	µPt	33.0382
	Photochemical ozone formation	µPt	8.68533
	Particulate matter	µPt	33.4513
	Human toxicity, non-cancer	µPt	4.39955
	Human toxicity, cancer	µPt	2.20839
	Acidification	µPt	29.9503
	Eutrophication, freshwater	µPt	10.4148
	Eutrophication, marine	µPt	13.6242
	Eutrophication, terrestrial	µPt	21.8355
	Ecotoxicity, freshwater	µPt	40.5714
	Land use	µPt	12.8865
	Water use	µPt	14.8617
	Resource use, fossils	µPt	93.5171
	Resource use, minerals and metals	µPt	45.9033
Pizza 64	Total	µPt	449.701
	Climate change	µPt	69.6234
	Ozone depletion	µPt	0.672503
	Ionising radiation	µPt	20.8661
	Photochemical ozone formation	µPt	11.8714
	Particulate matter	µPt	39.0462
	Human toxicity, non-cancer	µPt	5.51308
	Human toxicity, cancer	µPt	2.81761
	Acidification	µPt	32.2126
	Eutrophication, freshwater	µPt	11.3416
	Eutrophication, marine	µPt	16.1617
	Eutrophication, terrestrial	µPt	23.7896
	Ecotoxicity, freshwater	µPt	54.1316
	Land use	µPt	24.5516
	Water use	µPt	14.2538
	Resource use, fossils	µPt	68.068
	Resource use, minerals and metals	µPt	54.7803
Pizza 65	Total	µPt	435.247
	Climate change	µPt	71.7841
	Ozone depletion	µPt	0.571352
	Ionising radiation	µPt	29.2989
	Photochemical ozone formation	µPt	9.66533
	Particulate matter	µPt	38.8846
	Human toxicity, non-cancer	µPt	4.0549
	Human toxicity, cancer	µPt	2.31127
	Acidification	µPt	32.8511
	Eutrophication, freshwater	µPt	10.2916
	Eutrophication, marine	µPt	16.4823
	Eutrophication, terrestrial	µPt	24.2921
	Ecotoxicity, freshwater	µPt	38.2182
	Land use	µPt	16.2055
	Water use	µPt	12.8612
	Resource use, fossils	µPt	86.5776
	Resource use, minerals and metals	µPt	40.8968
Pizza 66	Total	µPt	674.654
	Climate change	µPt	93.511
	Ozone depletion	µPt	1.01735
	Ionising radiation	µPt	56.4341
	Photochemical ozone formation	µPt	11.15
	Particulate matter	µPt	53.6704
	Human toxicity, non-cancer	µPt	6.22918
	Human toxicity, cancer	µPt	3.16764
	Acidification	µPt	54.6687
	Eutrophication, freshwater	µPt	16.8403
	Eutrophication, marine	µPt	19.0698
	Eutrophication, terrestrial	µPt	40.4843
	Ecotoxicity, freshwater	µPt	52.9782
	Land use	µPt	15.8325
	Water use	µPt	18.2277
	Resource use, fossils	µPt	152.22
	Resource use, minerals and metals	µPt	79.1528
Pizza 67	Total	µPt	569.789
	Climate change	µPt	82.9305
	Ozone depletion	µPt	0.816465
	Ionising radiation	µPt	42.4793
	Photochemical ozone formation	µPt	10.062
	Particulate matter	µPt	50.7711
	Human toxicity, non-cancer	µPt	5.31939
	Human toxicity, cancer	µPt	2.69643
	Acidification	µPt	52.0044
	Eutrophication, freshwater	µPt	13.5594
	Eutrophication, marine	µPt	18.8459
	Eutrophication, terrestrial	µPt	39.5892
	Ecotoxicity, freshwater	µPt	46.0276
	Land use	µPt	14.943
	Water use	µPt	16.9371
	Resource use, fossils	µPt	118.377
	Resource use, minerals and metals	µPt	54.4293
Pizza 68	Total	µPt	503.461
	Climate change	µPt	70.8723
	Ozone depletion	µPt	0.783562
	Ionising radiation	µPt	46.3117
	Photochemical ozone formation	µPt	8.88014
	Particulate matter	µPt	36.4411
	Human toxicity, non-cancer	µPt	4.86943
	Human toxicity, cancer	µPt	2.46375
	Acidification	µPt	36.7085
	Eutrophication, freshwater	µPt	11.9012
	Eutrophication, marine	µPt	15.5479
	Eutrophication, terrestrial	µPt	27.1663
	Ecotoxicity, freshwater	µPt	43.0465
	Land use	µPt	11.742
	Water use	µPt	15.4567
	Resource use, fossils	µPt	124.555
	Resource use, minerals and metals	µPt	46.7153
Pizza 69	Total	µPt	828.722
	Climate change	µPt	115.108
	Ozone depletion	µPt	1.23142
	Ionising radiation	µPt	83.0295
	Photochemical ozone formation	µPt	12.8188
	Particulate matter	µPt	58.9984
	Human toxicity, non-cancer	µPt	7.78407
	Human toxicity, cancer	µPt	4.02127
	Acidification	µPt	60.2143
	Eutrophication, freshwater	µPt	20.0014
	Eutrophication, marine	µPt	22.3615
	Eutrophication, terrestrial	µPt	44.2933
	Ecotoxicity, freshwater	µPt	59.9695
	Land use	µPt	18.0806
	Water use	µPt	18.2062
	Resource use, fossils	µPt	215.433
	Resource use, minerals and metals	µPt	87.1704
Pizza 70	Total	µPt	732.684
	Climate change	µPt	107.138
	Ozone depletion	µPt	1.11714
	Ionising radiation	µPt	74.1651
	Photochemical ozone formation	µPt	11.8321
	Particulate matter	µPt	53.2692
	Human toxicity, non-cancer	µPt	6.335
	Human toxicity, cancer	µPt	3.75323
	Acidification	µPt	53.622
	Eutrophication, freshwater	µPt	17.3758
	Eutrophication, marine	µPt	22.8559
	Eutrophication, terrestrial	µPt	39.6878
	Ecotoxicity, freshwater	µPt	50.9456
	Land use	µPt	17.8972
	Water use	µPt	16.0254
	Resource use, fossils	µPt	193.539
	Resource use, minerals and metals	µPt	63.1254
Pizza 71	Total	µPt	611.215
	Climate change	µPt	82.5978
	Ozone depletion	µPt	0.831166
	Ionising radiation	µPt	53.8203
	Photochemical ozone formation	µPt	13.0188
	Particulate matter	µPt	48.0331
	Human toxicity, non-cancer	µPt	6.17693
	Human toxicity, cancer	µPt	3.15484
	Acidification	µPt	42.4485
	Eutrophication, freshwater	µPt	13.259
	Eutrophication, marine	µPt	18.0252
	Eutrophication, terrestrial	µPt	31.7751
	Ecotoxicity, freshwater	µPt	58.6793
	Land use	µPt	26.5713
	Water use	µPt	15.579
	Resource use, fossils	µPt	144.222
	Resource use, minerals and metals	µPt	53.0234
Pizza 72	Total	µPt	467.281
	Climate change	µPt	81.8741
	Ozone depletion	µPt	0.816921
	Ionising radiation	µPt	19.997
	Photochemical ozone formation	µPt	10.7113
	Particulate matter	µPt	40.0499
	Human toxicity, non-cancer	µPt	6.58151
	Human toxicity, cancer	µPt	2.91524
	Acidification	µPt	39.6456
	Eutrophication, freshwater	µPt	14.1317
	Eutrophication, marine	µPt	18.5657
	Eutrophication, terrestrial	µPt	28.7919
	Ecotoxicity, freshwater	µPt	45.2112
	Land use	µPt	13.8938
	Water use	µPt	16.1981
	Resource use, fossils	µPt	73.1383
	Resource use, minerals and metals	µPt	54.7584
Pizza 73	Total	µPt	685.776
	Climate change	µPt	162.992
	Ozone depletion	µPt	0.85642
	Ionising radiation	µPt	21.2266
	Photochemical ozone formation	µPt	13.291
	Particulate matter	µPt	71.9797
	Human toxicity, non-cancer	µPt	4.93349
	Human toxicity, cancer	µPt	3.23024
	Acidification	µPt	76.1669
	Eutrophication, freshwater	µPt	14.3172
	Eutrophication, marine	µPt	28.895
	Eutrophication, terrestrial	µPt	60.1581
	Ecotoxicity, freshwater	µPt	48.0148
	Land use	µPt	31.8726
	Water use	µPt	14.1976
	Resource use, fossils	µPt	70.8784
	Resource use, minerals and metals	µPt	62.7665
Pizza 74	Total	µPt	381.52
	Climate change	µPt	72.2142
	Ozone depletion	µPt	0.471323
	Ionising radiation	µPt	17.1695
	Photochemical ozone formation	µPt	9.23823
	Particulate matter	µPt	36.1123
	Human toxicity, non-cancer	µPt	4.43196
	Human toxicity, cancer	µPt	2.45172
	Acidification	µPt	31.933
	Eutrophication, freshwater	µPt	10.4643
	Eutrophication, marine	µPt	17.1275
	Eutrophication, terrestrial	µPt	23.581
	Ecotoxicity, freshwater	µPt	34.4275
	Land use	µPt	15.2494
	Water use	µPt	13.2972
	Resource use, fossils	µPt	60.3494
	Resource use, minerals and metals	µPt	33.0019
Pizza 75	Total	µPt	317.681
	Climate change	µPt	48.2291
	Ozone depletion	µPt	0.430176
	Ionising radiation	µPt	18.1742
	Photochemical ozone formation	µPt	7.94641
	Particulate matter	µPt	28.617
	Human toxicity, non-cancer	µPt	4.32726
	Human toxicity, cancer	µPt	1.74479
	Acidification	µPt	24.9861
	Eutrophication, freshwater	µPt	7.71066
	Eutrophication, marine	µPt	12.241
	Eutrophication, terrestrial	µPt	18.5078
	Ecotoxicity, freshwater	µPt	35.9507
	Land use	µPt	11.0539
	Water use	µPt	17.416
	Resource use, fossils	µPt	60.1871
	Resource use, minerals and metals	µPt	20.1586
Pizza 76	Total	µPt	571.916
	Climate change	µPt	81.3483
	Ozone depletion	µPt	0.85952
	Ionising radiation	µPt	46.745
	Photochemical ozone formation	µPt	11.066
	Particulate matter	µPt	42.5615
	Human toxicity, non-cancer	µPt	7.75934
	Human toxicity, cancer	µPt	2.99597
	Acidification	µPt	43.3138
	Eutrophication, freshwater	µPt	14.7475
	Eutrophication, marine	µPt	17.1274
	Eutrophication, terrestrial	µPt	31.5485
	Ecotoxicity, freshwater	µPt	53.4299
	Land use	µPt	12.746
	Water use	µPt	21.0181
	Resource use, fossils	µPt	133.323
	Resource use, minerals and metals	µPt	51.326
Pizza 77	Total	µPt	639.27
	Climate change	µPt	76.5502
	Ozone depletion	µPt	0.801797
	Ionising radiation	µPt	48.1935
	Photochemical ozone formation	µPt	13.9814
	Particulate matter	µPt	37.0789
	Human toxicity, non-cancer	µPt	6.73563
	Human toxicity, cancer	µPt	3.10458
	Acidification	µPt	29.8572
	Eutrophication, freshwater	µPt	56.9917
	Eutrophication, marine	µPt	31.0394
	Eutrophication, terrestrial	µPt	20.8289
	Ecotoxicity, freshwater	µPt	55.9754
	Land use	µPt	24.5968
	Water use	µPt	46.2373
	Resource use, fossils	µPt	135.321
	Resource use, minerals and metals	µPt	51.9766
Pizza 78	Total	µPt	436.713
	Climate change	µPt	53.0547
	Ozone depletion	µPt	0.480288
	Ionising radiation	µPt	21.3337
	Photochemical ozone formation	µPt	11.6048
	Particulate matter	µPt	28.5531
	Human toxicity, non-cancer	µPt	4.81597
	Human toxicity, cancer	µPt	2.14901
	Acidification	µPt	21.0161
	Eutrophication, freshwater	µPt	51.6129
	Eutrophication, marine	µPt	28.3048
	Eutrophication, terrestrial	µPt	15.3112
	Ecotoxicity, freshwater	µPt	42.8678
	Land use	µPt	21.9076
	Water use	µPt	44.2674
	Resource use, fossils	µPt	69.3146
	Resource use, minerals and metals	µPt	20.1187
Pizza 79	Total	µPt	444.238
	Climate change	µPt	72.2703
	Ozone depletion	µPt	0.505971
	Ionising radiation	µPt	18.8332
	Photochemical ozone formation	µPt	10.0401
	Particulate matter	µPt	30.9297
	Human toxicity, non-cancer	µPt	4.29304
	Human toxicity, cancer	µPt	2.34386
	Acidification	µPt	25.3239
	Eutrophication, freshwater	µPt	47.5299
	Eutrophication, marine	µPt	28.5069
	Eutrophication, terrestrial	µPt	17.826
	Ecotoxicity, freshwater	µPt	31.811
	Land use	µPt	14.6679
	Water use	µPt	36.1409
	Resource use, fossils	µPt	65.3752
	Resource use, minerals and metals	µPt	37.8405
Pizza 80	Total	µPt	346.585
	Climate change	µPt	53.1156
	Ozone depletion	µPt	0.512849
	Ionising radiation	µPt	18.0395
	Photochemical ozone formation	µPt	18.0357
	Particulate matter	µPt	34.5004
	Human toxicity, non-cancer	µPt	2.98983
	Human toxicity, cancer	µPt	1.75529
	Acidification	µPt	30.6687
	Eutrophication, freshwater	µPt	7.0496
	Eutrophication, marine	µPt	13.8751
	Eutrophication, terrestrial	µPt	18.1577
	Ecotoxicity, freshwater	µPt	30.6523
	Land use	µPt	9.50305
	Water use	µPt	12.9998
	Resource use, fossils	µPt	63.4634
	Resource use, minerals and metals	µPt	31.2657
